# Supplementary material for: Bacteriophage replication strategies are associated with organic matter energy content on coral reefs
Source: mSystems. 2026 Jun 22;11(7):e00395-26. doi: 10.1128/msystems.00395-26 (PMC13386980; doi:10.1128/msystems.00395-26)
Supplement: Supplemental Tables — Tables S1–S10. [file msystems.00395-26-s0002.xlsx]

## Sheet: TableS1
Table S1: List of geographic locations and sample types collected.
Sample	sitename from Varona et al. 2024	name of sample site	Exometabolome	Virome	Metagenome	Microscopy	Nitrogen	DOC	GPS_LAT	GPS_LONG	collection_Date_month_date_year
O2303522	NA	Pesh Baai/Playa Grandi Knip	X						12.1716	-69.0129	2021-10-08
O2303523	NA	Pesh Baai benthic	X						12.1716	-69.0129	2021-10-08
O2303513	NA	Cas Abao	X						12.2273	-69.093	2021-09-11
O2303512	NA	Kokomo	X						12.1608	-69.0046	2021-08-30
O2303511	NA	Snake Bay	X						12.1394	-68.9972	2021-08-23
O2303507	NA	Caracas Bay	X						12.0752	-68.865	2021-08-15
O2303516	NA	Tugboat	X						12.069	-68.8616	2021-08-15
O2303518	NA	Double reef	X						12.1074	-68.949	2021-07-24
O2303527	NA	Flamingo	X						12.2305	-69.0959	2021-07-19
O2303519	NA	Porto Mari	X						12.2188	-69.0864	2021-07-16
CUR21-021	CUR21-021	kleine knip		X	X	X	X	X	12.341	-69.1539	2021-07-13
CUR21-019	CUR21-019	Playa Kalki		X	X	X	X	X	12.3754	-69.1588	2021-07-12
CUR21-020	CUR21-020	Playa Kalki		X	X	X	X	X	12.3754	-69.1588	2021-07-12
CUR21-017	CUR21-017	Playa Jeremi		X	X	X	X	X	12.3287	-69.1509	2021-07-11
CUR21-018	CUR21-018	Playa Jeremi		X	X	X	X	X	12.3287	-69.1509	2021-07-11
CUR21-015	CUR21-015	Punda beach		X	X	X	X	X	12.1027	-68.9332	2021-07-10
CUR21-016	CUR21-016	Punda beach		X	X	X	X	X	12.1027	-68.9332	2021-07-10
CUR21-014	CUR21-014	Urchin plots		X	X	X	X	X	12.1242	-68.972	2021-07-09
O2303505	CUR21-012	Directeurs baai	X	X	X	X	X	X	12.0658	-68.86	2021-07-08
O2303528	CUR21-013	Directeurs baai	X	X	X	X	X	X	12.0658	-68.86	2021-07-08
O2303517	CUR21-010	Mambo beach	X		X	X	X	X	12.0866	-68.9007	2021-07-07
O2303521	CUR21-011	Mambo beach	X	X	X	X	X	X	12.0866	-68.9007	2021-07-07
O2303524	CUR21-009	Mambo beach	X						12.0866	-68.9007	2021-07-07
O2303506	CUR21-008	Double reef	X	X	X				12.1074	-68.949	2021-07-06
O2303509	CUR21-007	Double reef	X	X	X		X	X	12.1074	-68.949	2021-07-06
O2303510	CUR21-004	Water factory	X	X	X	X	X	X	12.1095	-68.9551	2021-07-05
O2303525	CUR21-005	Water factory	X	X	X	X	X	X	12.1095	-68.9551	2021-07-05
CUR21-002	CUR21-002	Carmabi		X	X	X			12.1206	-68.9699	2021-07-04
CUR21-003	CUR21-003	Carmabi		X	X	X			12.1206	-68.9699	2021-07-04

## Sheet: TableS2
Table S2: Average relative abundances of classified compounds through either library hits or analog matches.
all_class	avg_abundance	sd
Benzene and substituted derivatives	0.35914	0.0982978
NA	0.345915	0.049453
Prenol lipids	0.0692321	0.0117828
Organooxygen compounds	0.0471918	0.0271863
Fatty Acyls	0.0330105	0.0328594
Steroids and steroid derivatives	0.0265084	0.00298409
Piperidines	0.0195292	0.00471013
Carboxylic acids and derivatives	0.0095147	0.00226681
Corynanthe type	0.00795079	0.00273453
Organonitrogen compounds	0.0076128	0.0023669
Flavonoids	0.00447446	0.0011354
Organic phosphoric acids and derivatives	0.00359488	0.00205456
Diazanaphthalenes	0.00324936	0.00326323
Piperidine alkaloids	0.0032377	0.00134951
Macrolide lactones	0.00295341	0.00237673
Dioxanes	0.00294028	0.000906298
Quinolines and derivatives	0.00290488	0.0007929
Lactones	0.00278618	0.00275817
Phenols	0.0025549	0.000950369
Isoflavonoids	0.00255409	0.00115137
Pyrrolidines	0.00228985	0.00164604
Coumarins and derivatives	0.00194676	0.000592033
Cinnamic acids and derivatives	0.00190246	0.000577454
Organic carbonic acids and derivatives	0.0018452	0.00151642
Benzopyrans	0.00179444	0.000383537
Azoles	0.00176996	0.00162766
Indoles and derivatives	0.00176757	0.000326319
Hydroxy acids and derivatives	0.00175141	0.0010327
Pyrrolizidine alkaloids	0.00145119	0.000847637
Norlabdane diterpenoids	0.00143415	0.000550184
Pyridines and derivatives	0.00133302	0.000869001
Lupin alkaloids	0.00125983	0.00034915
Glycerolipids	0.00123873	0.00277834
Benzofurans	0.00111683	0.000505356
Organic phosphines and derivatives	0.00110556	0.000945802
Imidazopyrimidines	0.0010139	0.00028865
Diazines	0.000994708	0.000704742
Iboga type	0.00098837	0.00046758
Simple coumarins	0.000842937	0.000203035
Fusicoccane diterpenoids	0.000793648	0.000255724
Pyrans	0.000624248	0.00083914
Neoflavonoids	0.00050253	0.000276007
Anthracenes	0.000471899	9.58873e-05
Carboximidic acids and derivatives	0.000465357	0.000690758
Imidazole alkaloids	0.00045495	0.000152486
Benzimidazoles	0.000453731	0.000136106
Isoquinolines and derivatives	0.000444076	0.000217443
Benzazepines	0.00044209	0.000552275
Linear 1,3-diarylpropanoids	0.000383447	0.000107261
Keto acids and derivatives	0.000365189	8.88682e-05
Carboline alkaloids	0.000360383	0.000151241
Oxazinanes	0.000356935	0.000179428
Aspidosperma type|Corynanthe type|Strychnos type	0.000352944	0.000263572
Triazines	0.000347659	0.000228346
Terpenoid alkaloids	0.000339235	0.000131231
Indanes	0.000336162	8.03047e-05
Isoquinoline alkaloids|Morphinan alkaloids	0.000289589	9.8801e-05
Organic thiophosphoric acids and derivatives	0.000276065	0.000103958
Apocarotenoids (Œ≤-)	0.000247906	4.4202e-05
Pyrimidine nucleos(t)ides	0.000247384	0.000227985
Diazinanes	0.000243846	8.01995e-05
Purine nucleos(t)ides	0.00023681	0.000148353
Pyrroloquinoline alkaloids	0.000235366	7.84561e-05
Phenol ethers	0.000220117	9.91594e-05
Isoquinoline alkaloids|Protoberberine alkaloids	0.000220015	5.81135e-05
N-acyl amines	0.000214238	0.000210149
Daucane sesquiterpenoids	0.000206408	5.17027e-05
Acetate-derived alkaloids|Piperidine alkaloids	0.000197278	0.000113582
Aurones|Neoflavonoids	0.000196342	0.000228336
Amarylidaceae alkaloids	0.000195482	9.88982e-05
Quinolizidine alkaloids	0.000193002	0.000165546
Diarylheptanoids	0.000191242	0.000402153
Benzodiazepines	0.000184603	0.000122178
Aspidosperma type	0.000175772	8.35482e-05
Homoisoflavonoids	0.000158192	0.000104712
Aporphine alkaloids|Isoquinoline alkaloids	0.000142853	3.61926e-05
Naphthopyrans	0.000138139	5.10187e-05
Norkaurane diterpenoids	0.000120446	0.000155854
Azaphilones	0.000105675	4.9582e-05
Picrotoxane sesquiterpenoids	0.000101522	3.1362e-05
Tropane alkaloids	9.69789e-05	4.2114e-05
Dihydrofurans	9.64236e-05	5.06636e-05
Benzodioxanes	9.43027e-05	4.26534e-05
Macrolides and analogues	9.34128e-05	3.25824e-05
Aryl halides	9.28585e-05	0.00011065
Glycerophospholipids	9.18874e-05	5.93055e-05
Isocoumarins	8.85073e-05	3.08925e-05
Benzophenanthridine alkaloids	8.54654e-05	0.000118033
Corynanthe type|Simple oxindole alkaloids	8.2331e-05	5.48126e-05
Ergoline and derivatives	7.73932e-05	4.11122e-05
Isoindoles and derivatives	7.70402e-05	5.83253e-05
Tannins	7.24785e-05	2.96545e-05
Pyridine alkaloids	7.05956e-05	2.29313e-05
Strychnos type	6.73299e-05	4.58659e-05
Monomeric stilbenes	6.6283e-05	2.90432e-05
Phenylalanine-derived alkaloids	6.58461e-05	1.57266e-05
Epoxides	5.89901e-05	9.82698e-05
Furofuranoid lignans	5.81866e-05	2.55901e-05
Polyene macrolides	5.8115e-05	3.3494e-05
Isoquinoline alkaloids	5.55018e-05	2.11637e-05
Cytochalasans	5.4741e-05	2.73866e-05
Bisabolane sesquiterpenoids	5.44659e-05	1.95814e-05
Isoquinoline alkaloids|Tetrahydroisoquinoline alkaloids	5.10673e-05	3.90358e-05
Benzothiazines	4.88561e-05	2.01815e-05
Naphthalenes	4.67877e-05	2.20174e-05
Pteridines and derivatives	4.65899e-05	2.46964e-05
Quinoline alkaloids	4.4885e-05	2.115e-05
Ansa peptide alkaloids	4.28001e-05	3.94884e-05
Kavalactones and derivatives	4.2438e-05	2.04989e-05
Chalcones	4.19974e-05	2.21887e-05
Aspidosperma type|Corynanthe type	4.06764e-05	1.45151e-05
Aspidosperma-Iboga hybrid type (Vinca alkaloids)	3.89272e-05	1.28799e-05
Purine nucleosides	3.83418e-05	0.000124849
Simple phenolic acids	3.75273e-05	2.47329e-05
Benzothiazepines	3.73298e-05	2.09526e-05
Yohimbine-like alkaloids	3.677e-05	1.57746e-05
Quinazoline alkaloids	3.64604e-05	5.38191e-05
Phenylethylamines	3.51027e-05	1.40245e-05
Quinolizidines	3.4028e-05	4.10611e-05
Germacrane sesquiterpenoids	3.30409e-05	2.24856e-05
Tetrahydroisoquinolines	3.0441e-05	1.1788e-05
Acridone alkaloids	2.78453e-05	1.77288e-05
Branched fatty acids	2.59022e-05	1.44059e-05
Lactams	2.55761e-05	2.71202e-05
Isocoumarans	2.48395e-05	4.33452e-05
Phenazine alkaloids	2.38814e-05	8.25078e-06
Phenanthrenes	2.274e-05	7.32225e-06
Depsidones	2.24086e-05	9.5587e-06
Isoquinoline alkaloids|Protopine alkaloids	2.22927e-05	8.14472e-05
Griseofulvins	2.20654e-05	5.03045e-05
Thioethers	2.19492e-05	1.84962e-05
Dipeptides	2.18905e-05	3.09579e-05
Organic sulfonic acids and derivatives	2.11752e-05	1.3049e-05
Aminoacids	1.88109e-05	6.39905e-06
Polyamines	1.85663e-05	6.86614e-06
Ansa macrolides	1.85622e-05	2.80939e-05
Chromones	1.81057e-05	1.60061e-05
Dibenzylbutane lignans	1.77036e-05	1.50573e-05
Aflatoxins|Methyl xanthones	1.6036e-05	1.36059e-05
Dioxepanes	1.57874e-05	1.38736e-05
Cephalotaxus alkaloids	1.4546e-05	8.71919e-06
Furanoid lignans	1.38213e-05	9.64796e-06
Pyrimidine nucleosides	1.34595e-05	1.0024e-05
Benzodiazepine alkaloids	1.33992e-05	4.06424e-05
Benzoxepines	1.33032e-05	2.28777e-05
Botryane sesquiterpenoids	1.30949e-05	7.12171e-06
Purine alkaloids	1.21684e-05	1.51252e-05
Azo and Azoxy alkaloids	1.07719e-05	2.15248e-05
Isoindole alkaloids	9.9915e-06	1.06563e-05
Benzoxazepines	9.60525e-06	6.69249e-06
Tetrapyrroles and derivatives	8.97422e-06	3.0393e-05
Organometalloid compounds	8.37466e-06	1.94087e-05
Fatty acyl glycosides of mono- and disaccharides	8.23984e-06	1.31552e-05
Neolignans	7.11583e-06	3.634e-06
Benzotriazoles	6.90895e-06	5.7176e-06
Stemona alkaloids	6.58755e-06	7.83056e-06
Bisnaphthalenes|Other polyketide meroterpenoids	6.49565e-06	4.53055e-06
Mycosporine and Mycosporine-like amino acids	6.21146e-06	1.25748e-05
Cholane steroids	5.03992e-06	1.37308e-05
Corynanthe type|Simple indole alkaloids	4.42161e-06	2.80452e-06
Pyrazolopyrimidines	4.07149e-06	3.4339e-06
Nucleoside and nucleotide analogues	3.8976e-06	5.16857e-06
Depsides	3.77649e-06	6.5089e-06
Aurones	3.76878e-06	1.03596e-05
Anthraquinones and anthrones	3.7603e-06	3.80942e-06
Corynanthe type|Yohimbine-like alkaloids	3.43707e-06	8.9775e-06
Aporphine alkaloids	3.17292e-06	3.04754e-06
Diazepanes	2.71317e-06	9.11662e-06
Aspidosperma type|Strychnos type	1.89133e-06	5.76683e-06
Aspidosperma type|Aspidosperma-Iboga hybrid type (Vinca alkaloids)	1.88036e-06	6.04156e-06
Amaryllidaceae alkaloids	1.72022e-06	3.88421e-06
Flavanones	1.50123e-06	5.7389e-06
Tetracyclines	1.49799e-06	1.87381e-06
Peptidomimetics	1.18415e-06	4.63844e-06
Pyrimidine nucleotides	1.18129e-06	4.34493e-06
Bafilomycins	9.52666e-07	1.46677e-06
Sphingolipids	8.77381e-07	1.20012e-06
pteridine alkaloids	5.72892e-07	1.26096e-06
Phenethylisoquinoline alkaloids	4.26219e-07	8.55555e-07
Hydrocarbons	3.52121e-07	8.17304e-07

## Sheet: TableS3
Table S3: Classification information on 10 features with the most significant number of correlations in all networks.
Metabolite	Source	Analog_class	class	compound name	SpectrumID	Library hit
13970	(MG+)metabolites	Organonitrogen compounds	NA	NA	NA	no
32202	(MG+)metabolites	#N/A	#N/A	#N/A	#N/A	no
32088	(MG+)metabolites	#N/A	#N/A	#N/A	#N/A	no
20677	(MG+)metabolites	#N/A	#N/A	#N/A	#N/A	no
12900	(MG+)metabolites	#N/A	#N/A	#N/A	#N/A	no
8968	(MG+)metabolites	Fatty Acyls	Fatty Acyls	Spectral Match to 9,12-Octadecadiynoic Acid from NIST14	CCMSLIB00003137723	yes
37050	(MG+)metabolites	#N/A	#N/A	#N/A	#N/A	no
36253	(MG+)metabolites	#N/A	#N/A	#N/A	#N/A	no
34394	(MG+)metabolites	Fatty Acyls	NA	NA	NA	no
33363	(MG+)metabolites	N/A	NA	NA	NA	no
21398	(MG-)metabolites	N/A	NA	NA	NA	no
36691	(MG-)metabolites	N/A	NA	NA	NA	no
22507	(MG-)metabolites	Prenol lipids	NA	NA	NA	no
31213	(MG-)metabolites	#N/A	#N/A	#N/A	#N/A	no
16180	(MG-)metabolites	Prenol lipids	NA	NA	NA	no
13970	(MG-)metabolites	Organonitrogen compounds	NA	NA	NA	no
1315	(MG-)metabolites	Phenols	NA	NA	NA	no
34085	(MG-)metabolites	N/A	NA	NA	NA	no
21770	(MG-)metabolites	Steroids and steroid derivatives	NA	NA	NA	no
17236	(MG-)metabolites	Prenol lipids	#N/A	NA	NA	no
37592	VM(+)metabolites	#N/A	#N/A	#N/A	#N/A	no
7177	VM(+)metabolites	#N/A	#N/A	#N/A	#N/A	no
31927	VM(+)metabolites	Benzene and substituted derivatives	#N/A	Massbank:EQ301902 Fexofenadine|2-[4-[1-hydroxy-4-[4-[hydroxy(diphenyl)methyl]-1-piperidinyl]butyl]phenyl]-2-methylpropanoic acid	CCMSLIB00005736225	yes
5619	VM(+)metabolites	#N/A	#N/A	#N/A	#N/A	no
23275	VM(+)metabolites	#N/A	#N/A	#N/A	#N/A	no
19121	VM(+)metabolites	#N/A	#N/A	#N/A	#N/A	no
37632	VM(+)metabolites	#N/A	#N/A	#N/A	#N/A	no
20309	VM(+)metabolites	#N/A	#N/A	#N/A	#N/A	no
20302	VM(+)metabolites	#N/A	#N/A	#N/A	#N/A	no
13400	VM(+)metabolites	N/A	#N/A	NA	NA	no
332	VM(-)metabolites	Organooxygen compounds	#N/A	Massbank: Diethylene glycol monobutyl ether|2-(2-butoxyethoxy)ethanol	CCMSLIB00005726830	yes
9325	VM(-)metabolites	#N/A	#N/A	#N/A	#N/A	no
28188	VM(-)metabolites	#N/A	#N/A	#N/A	#N/A	no
25327	VM(-)metabolites	#N/A	#N/A	#N/A	#N/A	no
16624	VM(-)metabolites	N/A	#N/A	NA	NA	no
1847	VM(-)metabolites	Benzene and substituted derivatives	#N/A	DEET	CCMSLIB00000579756	yes
16561	VM(-)metabolites	#N/A	#N/A	#N/A	#N/A	no
28187	VM(-)metabolites	#N/A	#N/A	#N/A	#N/A	no
2483	VM(-)metabolites	#N/A	#N/A	#N/A	#N/A	no
11307	VM(-)metabolites	Steroids and steroid derivatives	#N/A	NA	NA	no

## Sheet: TablesS4and5
Table S4: Shared and unshared features between cell-associated (>0.22 µm) negative and positive correlation networks.						Table S5: Shared and unshared features between free virus (<0.45 µm) negative and positive correlation networks.
shared metagenome metabolites (positive and negative)						shared virome metabolites (positive and negative)
feature	pos_associations	neg_assocations	class_type	abundance_diff		feature	pos_associations	neg_assocations	class_type	abundance_diff
X10001	1	0	pos_unique	1		X10001	4	0	pos_unique	4
X10020	1	0	pos_unique	1		X10019	2	0	pos_unique	2
X10029	1	0	pos_unique	1		X10026	1	0	pos_unique	1
X10063	1	0	pos_unique	1		X10033	1	0	pos_unique	1
X10071	1	0	pos_unique	1		X10034	1	0	pos_unique	1
X10075	1	0	pos_unique	1		X10049	1	0	pos_unique	1
X10081	1	0	pos_unique	1		X10063	1	0	pos_unique	1
X10090	7	1	shared	6		X10068	1	0	pos_unique	1
X10093	1	0	pos_unique	1		X10071	1	0	pos_unique	1
X10095	7	0	pos_unique	7		X10075	1	0	pos_unique	1
X10098	1	0	pos_unique	1		X10096	2	0	pos_unique	2
X10099	3	0	pos_unique	3		X10099	3	0	pos_unique	3
X10111	1	0	pos_unique	1		X10118	2	0	pos_unique	2
X10142	1	0	pos_unique	1		X10120	1	0	pos_unique	1
X10153	9	0	pos_unique	9		X10121	1	0	pos_unique	1
X10154	9	0	pos_unique	9		X10142	1	0	pos_unique	1
X10162	1	0	pos_unique	1		X10153	5	0	pos_unique	5
X10164	1	0	pos_unique	1		X10154	5	0	pos_unique	5
X10182	1	0	pos_unique	1		X10156	1	0	pos_unique	1
X10185	9	0	pos_unique	9		X10182	1	0	pos_unique	1
X10187	9	0	pos_unique	9		X10185	5	0	pos_unique	5
X10188	9	0	pos_unique	9		X10187	5	0	pos_unique	5
X10189	9	0	pos_unique	9		X10188	5	0	pos_unique	5
X10190	9	0	pos_unique	9		X10189	5	0	pos_unique	5
X10191	9	0	pos_unique	9		X10190	5	0	pos_unique	5
X10195	9	0	pos_unique	9		X10191	5	0	pos_unique	5
X10196	1	0	pos_unique	1		X10193	2	0	pos_unique	2
X10199	9	0	pos_unique	9		X10195	5	0	pos_unique	5
X10200	9	0	pos_unique	9		X10199	5	0	pos_unique	5
X10210	1	0	pos_unique	1		X10200	5	0	pos_unique	5
X10214	4	0	pos_unique	4		X10214	28	0	pos_unique	28
X10232	1	0	pos_unique	1		X10215	10	0	pos_unique	10
X10252	8	0	pos_unique	8		X10216	1	0	pos_unique	1
X10254	1	0	pos_unique	1		X10228	1	0	pos_unique	1
X10262	2	0	pos_unique	2		X10231	1	0	pos_unique	1
X10294	2	0	pos_unique	2		X10252	10	0	pos_unique	10
X10297	1	0	pos_unique	1		X10256	1	0	pos_unique	1
X10300	1	0	pos_unique	1		X10280	2	0	pos_unique	2
X10344	1	0	pos_unique	1		X10283	1	0	pos_unique	1
X10355	1	0	pos_unique	1		X10285	2	0	pos_unique	2
X10362	4	0	pos_unique	4		X10290	1	0	pos_unique	1
X10374	2	0	pos_unique	2		X10294	1	0	pos_unique	1
X10392	9	0	pos_unique	9		X10317	5	0	pos_unique	5
X10393	5	0	pos_unique	5		X10331	1	0	pos_unique	1
X10394	9	0	pos_unique	9		X10355	2	0	pos_unique	2
X10396	2	0	pos_unique	2		X10389	3	0	pos_unique	3
X10398	6	0	pos_unique	6		X10392	5	0	pos_unique	5
X10400	1	0	pos_unique	1		X10393	4	0	pos_unique	4
X10403	1	0	pos_unique	1		X10394	5	0	pos_unique	5
X10405	10	0	pos_unique	10		X10398	4	0	pos_unique	4
X10406	4	0	pos_unique	4		X10405	1	0	pos_unique	1
X10407	3	0	pos_unique	3		X10406	2	0	pos_unique	2
X10408	10	0	pos_unique	10		X10408	6	0	pos_unique	6
X10410	9	0	pos_unique	9		X10410	5	0	pos_unique	5
X10411	9	0	pos_unique	9		X10411	4	0	pos_unique	4
X10412	9	0	pos_unique	9		X10412	4	0	pos_unique	4
X10413	8	0	pos_unique	8		X10413	4	0	pos_unique	4
X10414	9	0	pos_unique	9		X10414	5	0	pos_unique	5
X10415	6	0	pos_unique	6		X10415	3	0	pos_unique	3
X10433	5	0	pos_unique	5		X10423	1	0	pos_unique	1
X10436	9	0	pos_unique	9		X10433	4	0	pos_unique	4
X10437	9	0	pos_unique	9		X10436	5	0	pos_unique	5
X10438	3	0	pos_unique	3		X10437	5	0	pos_unique	5
X10439	5	0	pos_unique	5		X10438	3	0	pos_unique	3
X1044	1	0	pos_unique	1		X10439	3	0	pos_unique	3
X10440	9	0	pos_unique	9		X1044	2	0	pos_unique	2
X10459	1	0	pos_unique	1		X10440	4	0	pos_unique	4
X10462	1	0	pos_unique	1		X10443	2	0	pos_unique	2
X10468	1	0	pos_unique	1		X10460	1	0	pos_unique	1
X10473	1	0	pos_unique	1		X10461	1	0	pos_unique	1
X1049	1	0	pos_unique	1		X10462	7	0	pos_unique	7
X10506	2	0	pos_unique	2		X10496	1	0	pos_unique	1
X10508	4	0	pos_unique	4		X10508	11	0	pos_unique	11
X10536	1	0	pos_unique	1		X10517	1	0	pos_unique	1
X1055	9	0	pos_unique	9		X10529	1	0	pos_unique	1
X10565	2	0	pos_unique	2		X10534	1	0	pos_unique	1
X10567	1	0	pos_unique	1		X1055	5	0	pos_unique	5
X1058	1	0	pos_unique	1		X10551	1	0	pos_unique	1
X10588	1	0	pos_unique	1		X10557	3	0	pos_unique	3
X10589	1	0	pos_unique	1		X10582	1	0	pos_unique	1
X10622	1	0	pos_unique	1		X10585	1	0	pos_unique	1
X10637	1	0	pos_unique	1		X10588	1	0	pos_unique	1
X10647	1	0	pos_unique	1		X10589	1	0	pos_unique	1
X10648	1	0	pos_unique	1		X10598	2	0	pos_unique	2
X10660	1	0	pos_unique	1		X10623	1	0	pos_unique	1
X10672	2	0	pos_unique	2		X10624	2	0	pos_unique	2
X10678	1	0	pos_unique	1		X10637	1	0	pos_unique	1
X1069	1	0	pos_unique	1		X10643	1	0	pos_unique	1
X10713	5	0	pos_unique	5		X10645	1	0	pos_unique	1
X10727	1	0	pos_unique	1		X10646	1	0	pos_unique	1
X1076	1	0	pos_unique	1		X10656	1	0	pos_unique	1
X10762	1	0	pos_unique	1		X10674	15	0	pos_unique	15
X10768	1	0	pos_unique	1		X10679	2	0	pos_unique	2
X1077	1	0	pos_unique	1		X10683	7	0	pos_unique	7
X10777	1	0	pos_unique	1		X10713	5	0	pos_unique	5
X10803	1	0	pos_unique	1		X10722	1	0	pos_unique	1
X10835	1	0	pos_unique	1		X10737	1	0	pos_unique	1
X10839	3	0	pos_unique	3		X10740	1	0	pos_unique	1
X10840	4	0	pos_unique	4		X10741	2	0	pos_unique	2
X10841	4	0	pos_unique	4		X10742	1	0	pos_unique	1
X10842	4	0	pos_unique	4		X10743	2	0	pos_unique	2
X10848	9	0	pos_unique	9		X10745	1	0	pos_unique	1
X10857	1	0	pos_unique	1		X1077	1	0	pos_unique	1
X10877	9	0	pos_unique	9		X10808	1	0	pos_unique	1
X10878	8	0	pos_unique	8		X10812	1	0	pos_unique	1
X10880	9	0	pos_unique	9		X10838	1	0	pos_unique	1
X10882	9	0	pos_unique	9		X10839	11	0	pos_unique	11
X10883	9	0	pos_unique	9		X1084	1	0	pos_unique	1
X10884	9	0	pos_unique	9		X10840	10	0	pos_unique	10
X10885	9	0	pos_unique	9		X10841	13	0	pos_unique	13
X10887	10	0	pos_unique	10		X10842	11	0	pos_unique	11
X10889	9	0	pos_unique	9		X10848	5	0	pos_unique	5
X10891	5	0	pos_unique	5		X10856	1	0	pos_unique	1
X10893	6	0	pos_unique	6		X10877	5	0	pos_unique	5
X10895	9	0	pos_unique	9		X10878	4	0	pos_unique	4
X10896	5	0	pos_unique	5		X10880	5	0	pos_unique	5
X10897	9	0	pos_unique	9		X10882	5	0	pos_unique	5
X10898	2	0	pos_unique	2		X10883	5	0	pos_unique	5
X10899	9	0	pos_unique	9		X10884	5	0	pos_unique	5
X10901	7	0	pos_unique	7		X10885	5	0	pos_unique	5
X10902	9	0	pos_unique	9		X10887	5	0	pos_unique	5
X10903	9	0	pos_unique	9		X10889	5	0	pos_unique	5
X10904	9	0	pos_unique	9		X1089	1	0	pos_unique	1
X10906	1	0	pos_unique	1		X10891	4	0	pos_unique	4
X10933	4	0	pos_unique	4		X10893	4	0	pos_unique	4
X10946	1	0	pos_unique	1		X10894	3	0	pos_unique	3
X10947	1	0	pos_unique	1		X10895	5	0	pos_unique	5
X10981	1	0	pos_unique	1		X10896	3	0	pos_unique	3
X11003	1	0	pos_unique	1		X10897	5	0	pos_unique	5
X11006	6	0	pos_unique	6		X10899	5	0	pos_unique	5
X11008	9	0	pos_unique	9		X10901	4	0	pos_unique	4
X11009	9	0	pos_unique	9		X10902	5	0	pos_unique	5
X11011	1	0	pos_unique	1		X10903	5	0	pos_unique	5
X11014	2	0	pos_unique	2		X10904	5	0	pos_unique	5
X11027	4	0	pos_unique	4		X10931	1	0	pos_unique	1
X11033	1	0	pos_unique	1		X10932	1	0	pos_unique	1
X11039	1	0	pos_unique	1		X10939	1	0	pos_unique	1
X11059	1	0	pos_unique	1		X10941	1	0	pos_unique	1
X11064	9	0	pos_unique	9		X10993	1	0	pos_unique	1
X11066	9	0	pos_unique	9		X11006	3	0	pos_unique	3
X11074	11	0	pos_unique	11		X11008	5	0	pos_unique	5
X11083	6	0	pos_unique	6		X11009	1	0	pos_unique	1
X11088	2	0	pos_unique	2		X11017	1	0	pos_unique	1
X11090	1	0	pos_unique	1		X1103	2	0	pos_unique	2
X11106	1	0	pos_unique	1		X11035	2	0	pos_unique	2
X11109	5	0	pos_unique	5		X1105	1	0	pos_unique	1
X11115	1	0	pos_unique	1		X11050	1	0	pos_unique	1
X11119	1	0	pos_unique	1		X11064	3	0	pos_unique	3
X11120	1	0	pos_unique	1		X11066	5	0	pos_unique	5
X11121	9	0	pos_unique	9		X11072	4	0	pos_unique	4
X11129	1	0	pos_unique	1		X11074	4	0	pos_unique	4
X11135	1	0	pos_unique	1		X11083	1	0	pos_unique	1
X11140	1	0	pos_unique	1		X11085	1	0	pos_unique	1
X11145	1	0	pos_unique	1		X11095	1	0	pos_unique	1
X1116	1	0	pos_unique	1		X11097	1	0	pos_unique	1
X11169	10	0	pos_unique	10		X11099	1	0	pos_unique	1
X11189	1	0	pos_unique	1		X11109	4	0	pos_unique	4
X11193	1	0	pos_unique	1		X11121	5	0	pos_unique	5
X11198	1	0	pos_unique	1		X11131	1	0	pos_unique	1
X11199	2	0	pos_unique	2		X11135	1	0	pos_unique	1
X1120	1	0	pos_unique	1		X11137	1	0	pos_unique	1
X11203	8	0	pos_unique	8		X11140	5	0	pos_unique	5
X11204	1	0	pos_unique	1		X11169	5	0	pos_unique	5
X11212	1	0	pos_unique	1		X1117	1	0	pos_unique	1
X11224	8	0	pos_unique	8		X11173	1	0	pos_unique	1
X11225	2	0	pos_unique	2		X1118	2	0	pos_unique	2
X11226	9	0	pos_unique	9		X11189	1	0	pos_unique	1
X11227	3	0	pos_unique	3		X11198	1	0	pos_unique	1
X1124	5	0	pos_unique	5		X11199	7	0	pos_unique	7
X11252	3	0	pos_unique	3		X11203	8	0	pos_unique	8
X11259	1	0	pos_unique	1		X11211	1	0	pos_unique	1
X11264	1	0	pos_unique	1		X11220	1	0	pos_unique	1
X11270	9	0	pos_unique	9		X11224	7	0	pos_unique	7
X11278	1	0	pos_unique	1		X11225	3	0	pos_unique	3
X11279	1	0	pos_unique	1		X11226	5	0	pos_unique	5
X11322	1	0	pos_unique	1		X11227	4	0	pos_unique	4
X11329	9	0	pos_unique	9		X11233	1	0	pos_unique	1
X11330	9	0	pos_unique	9		X1124	7	0	pos_unique	7
X11331	9	0	pos_unique	9		X11252	3	0	pos_unique	3
X11333	5	0	pos_unique	5		X11270	15	0	pos_unique	15
X11339	9	0	pos_unique	9		X11276	1	0	pos_unique	1
X11342	1	0	pos_unique	1		X11278	1	0	pos_unique	1
X11365	1	0	pos_unique	1		X11291	1	0	pos_unique	1
X11387	1	0	pos_unique	1		X11297	1	0	pos_unique	1
X11392	1	0	pos_unique	1		X11298	1	0	pos_unique	1
X11399	1	0	pos_unique	1		X11305	1	0	pos_unique	1
X11413	1	0	pos_unique	1		X11306	2	0	pos_unique	2
X11423	2	0	pos_unique	2		X11312	1	0	pos_unique	1
X11425	1	0	pos_unique	1		X11323	1	0	pos_unique	1
X11429	1	0	pos_unique	1		X11329	5	0	pos_unique	5
X11440	1	0	pos_unique	1		X11330	5	0	pos_unique	5
X11443	2	0	pos_unique	2		X11331	5	0	pos_unique	5
X11444	9	0	pos_unique	9		X11333	3	0	pos_unique	3
X11452	9	0	pos_unique	9		X11335	1	0	pos_unique	1
X11454	1	0	pos_unique	1		X11336	4	0	pos_unique	4
X11457	3	0	pos_unique	3		X11337	1	0	pos_unique	1
X11467	1	0	pos_unique	1		X11339	5	0	pos_unique	5
X11469	1	0	pos_unique	1		X1134	1	0	pos_unique	1
X11473	2	0	pos_unique	2		X11342	4	0	pos_unique	4
X11497	1	0	pos_unique	1		X11363	1	0	pos_unique	1
X11513	1	0	pos_unique	1		X11383	1	0	pos_unique	1
X11521	1	0	pos_unique	1		X11393	2	0	pos_unique	2
X11537	6	0	pos_unique	6		X11412	1	0	pos_unique	1
X11568	2	0	pos_unique	2		X11413	1	0	pos_unique	1
X11574	1	0	pos_unique	1		X11437	1	0	pos_unique	1
X11593	1	0	pos_unique	1		X11444	4	0	pos_unique	4
X11601	1	0	pos_unique	1		X11452	1	0	pos_unique	1
X11622	1	0	pos_unique	1		X11457	20	0	pos_unique	20
X11633	1	0	pos_unique	1		X11479	2	0	pos_unique	2
X11635	1	0	pos_unique	1		X11483	5	0	pos_unique	5
X11636	6	0	pos_unique	6		X115	1	0	pos_unique	1
X11640	1	1	shared	0		X11513	1	0	pos_unique	1
X11657	1	0	pos_unique	1		X11537	3	0	pos_unique	3
X11666	1	0	pos_unique	1		X11568	1	0	pos_unique	1
X1167	1	0	pos_unique	1		X11590	1	0	pos_unique	1
X11674	1	1	shared	0		X11598	1	0	pos_unique	1
X11696	1	0	pos_unique	1		X116	2	0	pos_unique	2
X11699	9	0	pos_unique	9		X11602	2	0	pos_unique	2
X11702	9	0	pos_unique	9		X11610	1	0	pos_unique	1
X11704	10	0	pos_unique	10		X11628	1	0	pos_unique	1
X11708	1	0	pos_unique	1		X11629	1	0	pos_unique	1
X11720	2	0	pos_unique	2		X11630	2	0	pos_unique	2
X11724	9	0	pos_unique	9		X11636	5	0	pos_unique	5
X11726	9	0	pos_unique	9		X11640	4	0	pos_unique	4
X11737	1	0	pos_unique	1		X1165	1	0	pos_unique	1
X11761	1	0	pos_unique	1		X11653	1	0	pos_unique	1
X11771	4	0	pos_unique	4		X11684	1	0	pos_unique	1
X11797	1	0	pos_unique	1		X11699	4	0	pos_unique	4
X11810	1	0	pos_unique	1		X11702	5	0	pos_unique	5
X11834	1	0	pos_unique	1		X11704	5	0	pos_unique	5
X11865	2	0	pos_unique	2		X11705	1	0	pos_unique	1
X11874	1	0	pos_unique	1		X11711	4	1	shared	3
X11886	1	0	pos_unique	1		X11712	1	0	pos_unique	1
X11908	2	0	pos_unique	2		X11724	5	0	pos_unique	5
X11911	1	0	pos_unique	1		X11726	5	0	pos_unique	5
X11925	1	0	pos_unique	1		X11727	1	0	pos_unique	1
X11929	3	0	pos_unique	3		X11789	1	0	pos_unique	1
X1193	1	0	pos_unique	1		X118	2	0	pos_unique	2
X11943	9	0	pos_unique	9		X11806	1	0	pos_unique	1
X11947	1	0	pos_unique	1		X11820	1	0	pos_unique	1
X11948	9	0	pos_unique	9		X11829	1	0	pos_unique	1
X11949	5	0	pos_unique	5		X11836	22	1	shared	21
X11950	6	0	pos_unique	6		X11852	2	0	pos_unique	2
X11955	5	0	pos_unique	5		X11856	2	0	pos_unique	2
X11957	9	0	pos_unique	9		X11860	1	0	pos_unique	1
X11958	1	0	pos_unique	1		X1187	1	0	pos_unique	1
X1197	1	0	pos_unique	1		X11874	1	0	pos_unique	1
X11983	1	0	pos_unique	1		X11884	1	0	pos_unique	1
X11991	1	0	pos_unique	1		X11910	1	0	pos_unique	1
X12014	1	0	pos_unique	1		X1194	1	0	pos_unique	1
X12017	1	0	pos_unique	1		X11943	5	0	pos_unique	5
X12027	1	0	pos_unique	1		X11948	5	0	pos_unique	5
X12029	1	0	pos_unique	1		X11949	4	0	pos_unique	4
X12033	1	0	pos_unique	1		X11950	1	0	pos_unique	1
X12047	9	0	pos_unique	9		X11955	3	0	pos_unique	3
X12058	2	0	pos_unique	2		X11957	5	0	pos_unique	5
X12064	1	0	pos_unique	1		X11958	1	0	pos_unique	1
X12079	1	0	pos_unique	1		X11972	1	0	pos_unique	1
X12096	1	0	pos_unique	1		X11990	1	0	pos_unique	1
X12107	1	0	pos_unique	1		X12003	1	0	pos_unique	1
X12133	1	0	pos_unique	1		X12023	5	0	pos_unique	5
X12135	1	0	pos_unique	1		X12047	5	0	pos_unique	5
X12139	9	0	pos_unique	9		X12058	1	0	pos_unique	1
X12140	9	0	pos_unique	9		X12065	1	0	pos_unique	1
X12181	9	0	pos_unique	9		X1207	1	0	pos_unique	1
X12185	9	0	pos_unique	9		X12085	1	0	pos_unique	1
X12186	4	0	pos_unique	4		X12096	2	0	pos_unique	2
X12206	7	0	pos_unique	7		X12104	1	0	pos_unique	1
X12219	3	0	pos_unique	3		X12139	5	0	pos_unique	5
X12225	4	0	pos_unique	4		X12140	5	0	pos_unique	5
X12226	1	1	shared	0		X12144	1	0	pos_unique	1
X12231	1	0	pos_unique	1		X12161	1	0	pos_unique	1
X12241	1	0	pos_unique	1		X12167	1	0	pos_unique	1
X12242	2	0	pos_unique	2		X12181	5	0	pos_unique	5
X12256	9	0	pos_unique	9		X12185	5	0	pos_unique	5
X12257	6	0	pos_unique	6		X12186	10	0	pos_unique	10
X12268	9	0	pos_unique	9		X12201	1	0	pos_unique	1
X12313	1	0	pos_unique	1		X12202	1	0	pos_unique	1
X12326	1	0	pos_unique	1		X12206	9	0	pos_unique	9
X12343	1	0	pos_unique	1		X12219	9	0	pos_unique	9
X12357	1	0	pos_unique	1		X12230	1	0	pos_unique	1
X12377	1	0	pos_unique	1		X12241	2	0	pos_unique	2
X12393	1	0	pos_unique	1		X12256	5	0	pos_unique	5
X12399	1	0	pos_unique	1		X12257	3	0	pos_unique	3
X124	3	0	pos_unique	3		X12268	5	0	pos_unique	5
X12424	1	0	pos_unique	1		X12280	1	0	pos_unique	1
X12428	9	0	pos_unique	9		X12309	1	1	shared	0
X12430	6	0	pos_unique	6		X12317	1	0	pos_unique	1
X12431	1	0	pos_unique	1		X1232	2	0	pos_unique	2
X12432	9	0	pos_unique	9		X12371	1	0	pos_unique	1
X12433	10	0	pos_unique	10		X12372	1	0	pos_unique	1
X12434	9	0	pos_unique	9		X12390	1	0	pos_unique	1
X12435	1	0	pos_unique	1		X12399	1	0	pos_unique	1
X12436	9	0	pos_unique	9		X124	1	0	pos_unique	1
X12438	9	0	pos_unique	9		X12414	1	0	pos_unique	1
X12439	1	0	pos_unique	1		X12428	5	0	pos_unique	5
X12440	9	0	pos_unique	9		X12430	3	0	pos_unique	3
X12441	10	0	pos_unique	10		X12432	5	0	pos_unique	5
X12442	9	0	pos_unique	9		X12433	5	0	pos_unique	5
X12443	9	0	pos_unique	9		X12434	5	0	pos_unique	5
X12444	9	0	pos_unique	9		X12436	5	0	pos_unique	5
X12445	10	0	pos_unique	10		X12438	5	0	pos_unique	5
X12446	9	0	pos_unique	9		X12440	5	0	pos_unique	5
X12447	9	0	pos_unique	9		X12441	5	0	pos_unique	5
X12449	9	0	pos_unique	9		X12442	5	0	pos_unique	5
X12450	6	0	pos_unique	6		X12443	4	0	pos_unique	4
X12452	9	0	pos_unique	9		X12444	5	0	pos_unique	5
X12477	1	0	pos_unique	1		X12445	5	0	pos_unique	5
X12481	1	0	pos_unique	1		X12446	5	0	pos_unique	5
X12484	10	0	pos_unique	10		X12447	5	0	pos_unique	5
X12485	2	0	pos_unique	2		X12449	5	0	pos_unique	5
X12526	3	0	pos_unique	3		X12450	3	0	pos_unique	3
X12528	9	0	pos_unique	9		X12451	2	0	pos_unique	2
X12538	1	0	pos_unique	1		X12452	5	0	pos_unique	5
X12544	9	0	pos_unique	9		X12468	1	0	pos_unique	1
X12545	6	0	pos_unique	6		X12484	4	0	pos_unique	4
X12556	1	0	pos_unique	1		X1250	1	0	pos_unique	1
X1258	1	0	pos_unique	1		X12506	1	0	pos_unique	1
X12585	1	0	pos_unique	1		X12528	5	0	pos_unique	5
X12631	2	0	pos_unique	2		X12537	1	0	pos_unique	1
X12632	1	0	pos_unique	1		X12538	1	0	pos_unique	1
X12638	2	0	pos_unique	2		X12544	3	0	pos_unique	3
X12660	1	0	pos_unique	1		X12545	3	0	pos_unique	3
X12661	1	0	pos_unique	1		X12552	1	0	pos_unique	1
X12662	9	0	pos_unique	9		X12555	19	0	pos_unique	19
X12664	2	0	pos_unique	2		X12556	13	0	pos_unique	13
X12669	9	0	pos_unique	9		X12585	13	0	pos_unique	13
X12670	9	0	pos_unique	9		X12593	1	0	pos_unique	1
X12697	9	0	pos_unique	9		X12596	1	0	pos_unique	1
X12701	1	0	pos_unique	1		X12662	5	0	pos_unique	5
X12703	4	0	pos_unique	4		X12667	5	0	pos_unique	5
X12705	1	0	pos_unique	1		X12669	5	0	pos_unique	5
X12724	1	0	pos_unique	1		X12670	4	0	pos_unique	4
X12725	5	0	pos_unique	5		X12680	1	0	pos_unique	1
X12726	9	0	pos_unique	9		X12697	5	0	pos_unique	5
X12729	1	0	pos_unique	1		X12703	29	0	pos_unique	29
X1274	1	0	pos_unique	1		X12714	1	0	pos_unique	1
X12753	1	0	pos_unique	1		X1272	1	0	pos_unique	1
X1277	1	0	pos_unique	1		X12725	4	0	pos_unique	4
X12770	1	0	pos_unique	1		X12726	5	0	pos_unique	5
X12776	1	0	pos_unique	1		X12782	2	0	pos_unique	2
X12785	1	0	pos_unique	1		X12826	2	0	pos_unique	2
X12804	1	0	pos_unique	1		X12830	2	0	pos_unique	2
X12817	3	0	pos_unique	3		X12838	5	0	pos_unique	5
X12836	1	0	pos_unique	1		X12845	1	0	pos_unique	1
X12838	9	0	pos_unique	9		X12847	1	0	pos_unique	1
X12852	1	0	pos_unique	1		X12852	1	0	pos_unique	1
X12853	9	0	pos_unique	9		X12853	5	0	pos_unique	5
X12854	2	0	pos_unique	2		X12855	5	0	pos_unique	5
X12855	9	0	pos_unique	9		X12888	1	0	pos_unique	1
X1286	1	0	pos_unique	1		X12897	5	0	pos_unique	5
X12870	1	0	pos_unique	1		X12900	6	0	pos_unique	6
X12888	1	0	pos_unique	1		X12902	1	0	pos_unique	1
X12896	1	0	pos_unique	1		X12922	5	0	pos_unique	5
X12897	9	0	pos_unique	9		X12940	1	0	pos_unique	1
X12900	12	0	pos_unique	12		X12948	9	0	pos_unique	9
X12904	1	0	pos_unique	1		X12951	5	0	pos_unique	5
X12922	10	0	pos_unique	10		X12952	5	0	pos_unique	5
X12943	2	0	pos_unique	2		X12953	5	0	pos_unique	5
X12948	4	0	pos_unique	4		X12957	1	0	pos_unique	1
X12951	9	0	pos_unique	9		X12958	1	0	pos_unique	1
X12952	9	0	pos_unique	9		X12965	2	0	pos_unique	2
X12953	9	0	pos_unique	9		X12972	3	0	pos_unique	3
X12957	2	0	pos_unique	2		X12973	5	0	pos_unique	5
X12972	6	0	pos_unique	6		X12975	5	0	pos_unique	5
X12973	9	0	pos_unique	9		X12978	2	0	pos_unique	2
X12975	9	0	pos_unique	9		X12979	5	0	pos_unique	5
X12976	1	0	pos_unique	1		X12980	5	0	pos_unique	5
X12978	5	0	pos_unique	5		X12981	3	0	pos_unique	3
X12979	9	0	pos_unique	9		X12982	5	0	pos_unique	5
X12980	9	0	pos_unique	9		X12983	4	0	pos_unique	4
X12981	3	0	pos_unique	3		X12984	5	0	pos_unique	5
X12982	9	0	pos_unique	9		X12986	5	0	pos_unique	5
X12983	6	0	pos_unique	6		X12989	2	0	pos_unique	2
X12984	9	0	pos_unique	9		X1299	3	0	pos_unique	3
X12986	9	0	pos_unique	9		X12990	5	0	pos_unique	5
X12987	1	0	pos_unique	1		X12991	5	0	pos_unique	5
X1299	8	0	pos_unique	8		X12998	3	0	pos_unique	3
X12990	9	0	pos_unique	9		X13003	5	0	pos_unique	5
X12991	9	0	pos_unique	9		X13005	5	0	pos_unique	5
X12998	6	0	pos_unique	6		X13006	5	0	pos_unique	5
X13003	9	0	pos_unique	9		X13007	5	0	pos_unique	5
X13005	9	0	pos_unique	9		X13015	1	0	pos_unique	1
X13006	9	0	pos_unique	9		X13027	1	0	pos_unique	1
X13007	9	0	pos_unique	9		X1303	1	0	pos_unique	1
X13023	1	0	pos_unique	1		X13032	1	0	pos_unique	1
X13041	1	0	pos_unique	1		X13041	1	0	pos_unique	1
X13053	1	0	pos_unique	1		X13043	1	0	pos_unique	1
X13054	1	0	pos_unique	1		X13057	3	0	pos_unique	3
X13057	3	0	pos_unique	3		X13059	5	0	pos_unique	5
X13059	9	0	pos_unique	9		X13063	2	0	pos_unique	2
X13063	1	0	pos_unique	1		X13065	1	0	pos_unique	1
X13065	1	0	pos_unique	1		X13066	1	0	pos_unique	1
X13075	1	0	pos_unique	1		X13071	2	0	pos_unique	2
X13078	1	0	pos_unique	1		X13075	18	0	pos_unique	18
X13098	9	0	pos_unique	9		X13083	1	0	pos_unique	1
X13102	1	0	pos_unique	1		X13095	1	0	pos_unique	1
X13109	9	0	pos_unique	9		X13098	5	0	pos_unique	5
X13140	1	0	pos_unique	1		X13109	5	0	pos_unique	5
X13150	2	0	pos_unique	2		X13110	1	0	pos_unique	1
X13158	10	0	pos_unique	10		X13111	1	0	pos_unique	1
X13167	1	0	pos_unique	1		X13112	1	0	pos_unique	1
X13169	2	0	pos_unique	2		X13115	5	0	pos_unique	5
X13192	1	0	pos_unique	1		X13116	2	0	pos_unique	2
X13202	2	0	pos_unique	2		X13158	5	0	pos_unique	5
X13213	1	0	pos_unique	1		X13186	1	0	pos_unique	1
X13221	1	0	pos_unique	1		X13187	1	0	pos_unique	1
X13231	1	0	pos_unique	1		X1321	1	0	pos_unique	1
X13232	1	0	pos_unique	1		X1322	1	0	pos_unique	1
X13255	1	0	pos_unique	1		X1323	2	0	pos_unique	2
X13256	1	0	pos_unique	1		X13246	1	0	pos_unique	1
X13258	1	0	pos_unique	1		X1325	1	0	pos_unique	1
X13270	1	0	pos_unique	1		X13255	1	0	pos_unique	1
X13271	1	0	pos_unique	1		X1326	1	0	pos_unique	1
X13277	6	0	pos_unique	6		X13260	2	1	shared	1
X13286	1	0	pos_unique	1		X13262	1	0	pos_unique	1
X13287	1	0	pos_unique	1		X13270	1	0	pos_unique	1
X13292	1	0	pos_unique	1		X13273	1	0	pos_unique	1
X13295	9	0	pos_unique	9		X13277	5	0	pos_unique	5
X13314	1	0	pos_unique	1		X13284	2	0	pos_unique	2
X13319	1	0	pos_unique	1		X13287	2	0	pos_unique	2
X13331	1	0	pos_unique	1		X13289	2	0	pos_unique	2
X13348	1	0	pos_unique	1		X1329	1	0	pos_unique	1
X13366	1	0	pos_unique	1		X13295	4	0	pos_unique	4
X13378	1	0	pos_unique	1		X13329	4	0	pos_unique	4
X13384	2	0	pos_unique	2		X1334	2	0	pos_unique	2
X13386	1	0	pos_unique	1		X13363	1	0	pos_unique	1
X13388	1	0	pos_unique	1		X1337	2	0	pos_unique	2
X13399	3	0	pos_unique	3		X13370	1	0	pos_unique	1
X13400	6	0	pos_unique	6		X13374	5	0	pos_unique	5
X13423	1	0	pos_unique	1		X1338	2	0	pos_unique	2
X13424	9	0	pos_unique	9		X13386	1	0	pos_unique	1
X13425	9	0	pos_unique	9		X13388	1	0	pos_unique	1
X13427	9	0	pos_unique	9		X1339	2	0	pos_unique	2
X13428	9	0	pos_unique	9		X13392	2	0	pos_unique	2
X13489	2	0	pos_unique	2		X13393	1	0	pos_unique	1
X13497	1	0	pos_unique	1		X13394	1	0	pos_unique	1
X13518	4	0	pos_unique	4		X1340	1	0	pos_unique	1
X13526	9	0	pos_unique	9		X13400	45	0	pos_unique	45
X13536	1	0	pos_unique	1		X13403	1	0	pos_unique	1
X13558	1	0	pos_unique	1		X13416	1	0	pos_unique	1
X13559	1	0	pos_unique	1		X13424	5	0	pos_unique	5
X13560	1	0	pos_unique	1		X13425	5	0	pos_unique	5
X13595	9	0	pos_unique	9		X13427	5	0	pos_unique	5
X13596	1	0	pos_unique	1		X13428	5	0	pos_unique	5
X13598	7	0	pos_unique	7		X13441	1	0	pos_unique	1
X13600	6	0	pos_unique	6		X13465	1	0	pos_unique	1
X13601	1	0	pos_unique	1		X1347	1	0	pos_unique	1
X13614	1	0	pos_unique	1		X13479	1	0	pos_unique	1
X13633	1	0	pos_unique	1		X13485	1	0	pos_unique	1
X13646	1	0	pos_unique	1		X13502	1	0	pos_unique	1
X13651	1	0	pos_unique	1		X13503	1	0	pos_unique	1
X13659	5	0	pos_unique	5		X13506	1	0	pos_unique	1
X13679	3	0	pos_unique	3		X13518	11	0	pos_unique	11
X13682	1	0	pos_unique	1		X13526	1	0	pos_unique	1
X13700	1	0	pos_unique	1		X13566	1	0	pos_unique	1
X13712	6	0	pos_unique	6		X13572	1	0	pos_unique	1
X13713	1	0	pos_unique	1		X13595	5	0	pos_unique	5
X13723	1	0	pos_unique	1		X13598	4	0	pos_unique	4
X13733	1	0	pos_unique	1		X13600	3	0	pos_unique	3
X13734	9	0	pos_unique	9		X13659	3	0	pos_unique	3
X13745	1	0	pos_unique	1		X13712	5	0	pos_unique	5
X13765	1	0	pos_unique	1		X13733	1	0	pos_unique	1
X13768	1	0	pos_unique	1		X13734	5	0	pos_unique	5
X13770	2	0	pos_unique	2		X13737	1	0	pos_unique	1
X13788	1	0	pos_unique	1		X13740	1	0	pos_unique	1
X13812	1	0	pos_unique	1		X13750	2	0	pos_unique	2
X13829	1	0	pos_unique	1		X13771	1	0	pos_unique	1
X13843	3	0	pos_unique	3		X13867	5	0	pos_unique	5
X13861	2	0	pos_unique	2		X13868	3	0	pos_unique	3
X13867	9	0	pos_unique	9		X13869	5	0	pos_unique	5
X13868	4	0	pos_unique	4		X13870	5	0	pos_unique	5
X13869	9	0	pos_unique	9		X13874	1	0	pos_unique	1
X13870	9	0	pos_unique	9		X13875	4	0	pos_unique	4
X13875	9	0	pos_unique	9		X13876	1	0	pos_unique	1
X13895	1	0	pos_unique	1		X13891	1	0	pos_unique	1
X13911	1	0	pos_unique	1		X13895	2	0	pos_unique	2
X13917	1	0	pos_unique	1		X13908	1	0	pos_unique	1
X13918	1	0	pos_unique	1		X13910	1	0	pos_unique	1
X13970	15	4	shared	11		X13950	1	0	pos_unique	1
X13978	1	0	pos_unique	1		X13982	8	0	pos_unique	8
X13991	2	0	pos_unique	2		X13991	8	0	pos_unique	8
X13997	3	0	pos_unique	3		X13997	9	0	pos_unique	9
X13999	1	0	pos_unique	1		X14006	4	0	pos_unique	4
X14005	1	0	pos_unique	1		X14013	2	0	pos_unique	2
X14006	9	0	pos_unique	9		X14016	1	0	pos_unique	1
X14070	1	0	pos_unique	1		X14042	2	0	pos_unique	2
X14119	1	0	pos_unique	1		X14048	1	0	pos_unique	1
X14122	2	0	pos_unique	2		X1413	5	0	pos_unique	5
X1413	9	0	pos_unique	9		X1414	1	0	pos_unique	1
X14135	2	0	pos_unique	2		X14144	4	0	pos_unique	4
X14144	1	0	pos_unique	1		X14151	1	0	pos_unique	1
X14145	1	0	pos_unique	1		X14153	4	0	pos_unique	4
X14153	9	0	pos_unique	9		X14154	5	0	pos_unique	5
X14154	5	0	pos_unique	5		X14155	4	0	pos_unique	4
X14155	7	0	pos_unique	7		X14157	4	0	pos_unique	4
X14157	7	0	pos_unique	7		X14158	5	0	pos_unique	5
X14158	9	0	pos_unique	9		X14162	3	0	pos_unique	3
X14162	6	0	pos_unique	6		X14164	5	0	pos_unique	5
X14164	10	0	pos_unique	10		X14169	1	0	pos_unique	1
X14172	1	0	pos_unique	1		X14182	4	0	pos_unique	4
X14182	9	0	pos_unique	9		X1419	3	0	pos_unique	3
X14183	1	0	pos_unique	1		X14192	1	0	pos_unique	1
X14185	1	0	pos_unique	1		X14200	3	0	pos_unique	3
X1419	5	0	pos_unique	5		X14204	1	0	pos_unique	1
X14200	1	0	pos_unique	1		X1422	1	0	pos_unique	1
X1421	1	0	pos_unique	1		X14221	1	0	pos_unique	1
X14225	1	0	pos_unique	1		X1425	2	0	pos_unique	2
X14226	1	0	pos_unique	1		X14274	1	0	pos_unique	1
X14236	1	0	pos_unique	1		X14288	1	0	pos_unique	1
X1425	1	0	pos_unique	1		X14289	1	0	pos_unique	1
X14252	1	0	pos_unique	1		X14297	1	0	pos_unique	1
X14284	1	0	pos_unique	1		X14299	1	0	pos_unique	1
X14294	1	0	pos_unique	1		X1430	1	0	pos_unique	1
X1431	1	0	pos_unique	1		X14310	1	0	pos_unique	1
X14311	9	0	pos_unique	9		X14311	5	0	pos_unique	5
X14324	3	0	pos_unique	3		X14327	1	0	pos_unique	1
X14327	3	0	pos_unique	3		X14364	2	0	pos_unique	2
X14334	1	0	pos_unique	1		X14371	1	0	pos_unique	1
X14357	2	0	pos_unique	2		X14372	2	0	pos_unique	2
X14360	1	0	pos_unique	1		X14389	3	0	pos_unique	3
X14378	1	0	pos_unique	1		X14402	2	0	pos_unique	2
X14388	1	0	pos_unique	1		X14406	2	0	pos_unique	2
X14389	6	0	pos_unique	6		X14434	1	0	pos_unique	1
X14393	2	3	shared	-1		X14435	1	0	pos_unique	1
X14408	5	0	pos_unique	5		X14438	5	0	pos_unique	5
X14417	2	0	pos_unique	2		X14439	5	0	pos_unique	5
X14423	1	0	pos_unique	1		X1444	1	0	pos_unique	1
X14424	3	0	pos_unique	3		X14440	5	0	pos_unique	5
X14434	2	0	pos_unique	2		X1448	1	0	pos_unique	1
X14435	1	0	pos_unique	1		X14480	2	0	pos_unique	2
X14437	2	0	pos_unique	2		X1451	1	0	pos_unique	1
X14438	9	0	pos_unique	9		X14537	1	0	pos_unique	1
X14439	9	0	pos_unique	9		X14566	2	0	pos_unique	2
X14440	9	0	pos_unique	9		X1457	2	0	pos_unique	2
X14442	1	0	pos_unique	1		X14595	3	0	pos_unique	3
X14451	1	0	pos_unique	1		X14597	1	0	pos_unique	1
X14472	1	0	pos_unique	1		X14607	2	0	pos_unique	2
X14490	2	0	pos_unique	2		X14620	1	0	pos_unique	1
X14514	6	0	pos_unique	6		X14629	4	0	pos_unique	4
X14515	2	0	pos_unique	2		X1463	1	0	pos_unique	1
X14531	2	0	pos_unique	2		X1464	2	0	pos_unique	2
X14537	1	0	pos_unique	1		X14644	1	0	pos_unique	1
X1455	2	0	pos_unique	2		X1465	1	0	pos_unique	1
X14560	1	0	pos_unique	1		X14654	1	0	pos_unique	1
X14588	1	0	pos_unique	1		X14657	1	0	pos_unique	1
X14589	1	0	pos_unique	1		X14659	8	0	pos_unique	8
X14594	2	0	pos_unique	2		X14670	3	0	pos_unique	3
X14595	3	0	pos_unique	3		X14674	1	0	pos_unique	1
X1460	1	0	pos_unique	1		X14679	5	0	pos_unique	5
X14601	1	0	pos_unique	1		X14681	4	0	pos_unique	4
X1461	1	0	pos_unique	1		X14682	1	0	pos_unique	1
X14625	1	0	pos_unique	1		X14683	5	0	pos_unique	5
X14629	9	0	pos_unique	9		X14684	5	0	pos_unique	5
X14636	1	0	pos_unique	1		X14685	5	0	pos_unique	5
X14659	3	0	pos_unique	3		X14686	5	0	pos_unique	5
X14670	6	0	pos_unique	6		X14687	5	0	pos_unique	5
X14679	9	0	pos_unique	9		X14688	3	0	pos_unique	3
X14681	10	0	pos_unique	10		X1469	1	0	pos_unique	1
X14683	9	0	pos_unique	9		X14690	5	0	pos_unique	5
X14684	10	0	pos_unique	10		X14691	5	0	pos_unique	5
X14685	10	0	pos_unique	10		X14693	3	0	pos_unique	3
X14686	9	0	pos_unique	9		X14694	5	0	pos_unique	5
X14687	9	0	pos_unique	9		X14695	5	0	pos_unique	5
X14688	9	0	pos_unique	9		X14696	5	0	pos_unique	5
X14690	9	0	pos_unique	9		X14697	5	0	pos_unique	5
X14691	6	0	pos_unique	6		X14698	5	0	pos_unique	5
X14693	7	0	pos_unique	7		X14699	5	0	pos_unique	5
X14694	9	0	pos_unique	9		X1470	1	0	pos_unique	1
X14695	9	0	pos_unique	9		X14700	5	0	pos_unique	5
X14696	8	0	pos_unique	8		X14701	5	0	pos_unique	5
X14697	9	0	pos_unique	9		X14702	5	0	pos_unique	5
X14698	9	0	pos_unique	9		X1471	1	0	pos_unique	1
X14699	9	0	pos_unique	9		X14734	1	1	shared	0
X14700	9	0	pos_unique	9		X14743	30	0	pos_unique	30
X14701	9	0	pos_unique	9		X14758	2	0	pos_unique	2
X14702	9	0	pos_unique	9		X1477	2	0	pos_unique	2
X14715	1	0	pos_unique	1		X14777	1	0	pos_unique	1
X14732	1	0	pos_unique	1		X14788	5	0	pos_unique	5
X14743	5	0	pos_unique	5		X14789	5	0	pos_unique	5
X14759	1	0	pos_unique	1		X14802	1	0	pos_unique	1
X14762	1	0	pos_unique	1		X14804	5	0	pos_unique	5
X14781	1	0	pos_unique	1		X14805	5	0	pos_unique	5
X14788	10	0	pos_unique	10		X14806	5	0	pos_unique	5
X14789	9	0	pos_unique	9		X14830	4	0	pos_unique	4
X148	1	0	pos_unique	1		X14831	4	0	pos_unique	4
X1480	1	0	pos_unique	1		X14844	2	0	pos_unique	2
X14804	10	0	pos_unique	10		X14853	1	0	pos_unique	1
X14805	9	0	pos_unique	9		X14857	1	0	pos_unique	1
X14806	9	0	pos_unique	9		X14878	6	0	pos_unique	6
X14830	9	0	pos_unique	9		X1488	2	0	pos_unique	2
X14831	9	0	pos_unique	9		X1490	2	0	pos_unique	2
X14835	1	0	pos_unique	1		X14906	1	0	pos_unique	1
X14844	1	0	pos_unique	1		X14911	5	0	pos_unique	5
X14848	1	0	pos_unique	1		X14912	1	0	pos_unique	1
X14853	7	0	pos_unique	7		X14916	1	0	pos_unique	1
X14870	1	0	pos_unique	1		X14946	1	0	pos_unique	1
X14877	1	0	pos_unique	1		X1496	1	0	pos_unique	1
X14878	7	0	pos_unique	7		X14961	1	0	pos_unique	1
X14888	1	0	pos_unique	1		X14964	1	0	pos_unique	1
X1489	4	0	pos_unique	4		X14992	1	0	pos_unique	1
X14901	1	0	pos_unique	1		X14994	2	0	pos_unique	2
X14906	1	0	pos_unique	1		X14995	2	0	pos_unique	2
X14910	1	0	pos_unique	1		X15013	1	0	pos_unique	1
X14911	1	0	pos_unique	1		X15016	1	0	pos_unique	1
X14913	1	0	pos_unique	1		X15033	1	0	pos_unique	1
X14916	6	0	pos_unique	6		X1504	1	0	pos_unique	1
X14917	3	0	pos_unique	3		X15044	3	0	pos_unique	3
X1493	1	0	pos_unique	1		X15045	1	0	pos_unique	1
X14932	1	0	pos_unique	1		X1507	1	0	pos_unique	1
X14933	1	0	pos_unique	1		X15071	1	0	pos_unique	1
X14998	1	0	pos_unique	1		X15078	5	0	pos_unique	5
X1501	1	0	pos_unique	1		X15079	1	0	pos_unique	1
X15017	1	0	pos_unique	1		X15103	5	0	pos_unique	5
X15022	1	0	pos_unique	1		X15104	5	0	pos_unique	5
X15033	1	0	pos_unique	1		X15105	5	0	pos_unique	5
X15039	1	0	pos_unique	1		X15106	5	0	pos_unique	5
X15040	3	0	pos_unique	3		X15107	5	0	pos_unique	5
X15041	3	0	pos_unique	3		X15111	2	0	pos_unique	2
X15043	1	0	pos_unique	1		X15112	1	0	pos_unique	1
X15044	8	0	pos_unique	8		X15118	18	0	pos_unique	18
X15048	1	0	pos_unique	1		X15119	2	0	pos_unique	2
X15062	1	0	pos_unique	1		X15139	5	0	pos_unique	5
X15078	1	0	pos_unique	1		X15140	5	0	pos_unique	5
X15080	1	0	pos_unique	1		X15141	5	0	pos_unique	5
X15087	1	0	pos_unique	1		X15143	5	0	pos_unique	5
X15103	9	0	pos_unique	9		X15144	1	0	pos_unique	1
X15104	9	0	pos_unique	9		X15152	4	0	pos_unique	4
X15105	9	0	pos_unique	9		X15153	1	0	pos_unique	1
X15106	10	0	pos_unique	10		X15160	2	0	pos_unique	2
X15107	9	0	pos_unique	9		X1517	1	0	pos_unique	1
X15118	1	0	pos_unique	1		X15230	11	0	pos_unique	11
X15119	4	0	pos_unique	4		X15232	2	0	pos_unique	2
X15125	1	0	pos_unique	1		X15237	2	0	pos_unique	2
X15127	1	0	pos_unique	1		X1524	1	0	pos_unique	1
X15139	9	0	pos_unique	9		X15240	1	0	pos_unique	1
X15140	9	0	pos_unique	9		X15300	1	0	pos_unique	1
X15141	9	0	pos_unique	9		X15304	1	0	pos_unique	1
X15143	9	0	pos_unique	9		X1532	5	1	shared	4
X15144	1	0	pos_unique	1		X15325	1	0	pos_unique	1
X15152	10	0	pos_unique	10		X15328	1	0	pos_unique	1
X15154	1	1	shared	0		X15332	1	0	pos_unique	1
X1517	1	0	pos_unique	1		X15335	1	0	pos_unique	1
X15172	1	0	pos_unique	1		X15365	1	0	pos_unique	1
X15191	1	0	pos_unique	1		X15368	5	0	pos_unique	5
X15193	1	0	pos_unique	1		X15369	5	0	pos_unique	5
X15230	6	0	pos_unique	6		X15371	3	0	pos_unique	3
X15231	1	0	pos_unique	1		X15372	5	0	pos_unique	5
X15275	1	0	pos_unique	1		X15375	5	0	pos_unique	5
X15300	1	0	pos_unique	1		X15376	5	0	pos_unique	5
X15322	1	0	pos_unique	1		X15408	1	0	pos_unique	1
X15327	1	0	pos_unique	1		X15409	5	0	pos_unique	5
X15330	1	0	pos_unique	1		X15412	5	0	pos_unique	5
X15359	1	0	pos_unique	1		X15413	1	0	pos_unique	1
X15368	9	0	pos_unique	9		X15451	1	0	pos_unique	1
X15369	9	0	pos_unique	9		X15465	2	0	pos_unique	2
X15370	3	0	pos_unique	3		X15468	5	0	pos_unique	5
X15371	6	0	pos_unique	6		X15485	1	0	pos_unique	1
X15372	9	0	pos_unique	9		X15491	1	0	pos_unique	1
X15374	1	0	pos_unique	1		X15492	1	0	pos_unique	1
X15375	10	0	pos_unique	10		X1550	1	0	pos_unique	1
X15376	9	0	pos_unique	9		X15503	1	0	pos_unique	1
X15398	2	0	pos_unique	2		X15506	5	0	pos_unique	5
X15408	2	0	pos_unique	2		X15507	5	0	pos_unique	5
X15409	9	0	pos_unique	9		X15509	5	0	pos_unique	5
X15412	9	0	pos_unique	9		X1551	1	0	pos_unique	1
X15417	1	0	pos_unique	1		X15510	5	0	pos_unique	5
X15419	1	0	pos_unique	1		X15517	2	0	pos_unique	2
X15430	1	0	pos_unique	1		X15552	10	1	shared	9
X15442	1	0	pos_unique	1		X1557	1	0	pos_unique	1
X15468	9	0	pos_unique	9		X15581	1	0	pos_unique	1
X1548	1	0	pos_unique	1		X15601	4	0	pos_unique	4
X15481	1	0	pos_unique	1		X15618	1	0	pos_unique	1
X15485	1	0	pos_unique	1		X15645	1	0	pos_unique	1
X1549	3	0	pos_unique	3		X15672	1	0	pos_unique	1
X15499	1	0	pos_unique	1		X15673	1	0	pos_unique	1
X15500	1	0	pos_unique	1		X15710	1	0	pos_unique	1
X15502	1	0	pos_unique	1		X15719	1	0	pos_unique	1
X15505	1	0	pos_unique	1		X15735	1	0	pos_unique	1
X15506	9	0	pos_unique	9		X15749	5	0	pos_unique	5
X15507	9	0	pos_unique	9		X15753	2	0	pos_unique	2
X15509	9	0	pos_unique	9		X15764	31	0	pos_unique	31
X15510	9	0	pos_unique	9		X15808	1	0	pos_unique	1
X15511	1	0	pos_unique	1		X15815	1	0	pos_unique	1
X15512	1	0	pos_unique	1		X15836	1	0	pos_unique	1
X15531	1	0	pos_unique	1		X15860	1	0	pos_unique	1
X15547	1	0	pos_unique	1		X15861	1	0	pos_unique	1
X15548	5	0	pos_unique	5		X15869	1	0	pos_unique	1
X15556	2	0	pos_unique	2		X15872	1	0	pos_unique	1
X15563	1	0	pos_unique	1		X1588	1	0	pos_unique	1
X15582	4	0	pos_unique	4		X1589	2	0	pos_unique	2
X15586	1	0	pos_unique	1		X15892	1	0	pos_unique	1
X1559	4	0	pos_unique	4		X159	2	0	pos_unique	2
X15600	1	0	pos_unique	1		X1591	2	0	pos_unique	2
X15601	9	0	pos_unique	9		X15910	1	0	pos_unique	1
X15602	2	0	pos_unique	2		X15933	1	0	pos_unique	1
X15608	1	0	pos_unique	1		X15975	1	0	pos_unique	1
X15647	1	0	pos_unique	1		X16007	1	0	pos_unique	1
X15664	1	0	pos_unique	1		X16009	1	0	pos_unique	1
X15679	1	0	pos_unique	1		X16011	2	0	pos_unique	2
X15682	1	0	pos_unique	1		X16014	1	0	pos_unique	1
X15705	1	0	pos_unique	1		X16015	5	0	pos_unique	5
X15706	1	0	pos_unique	1		X16016	4	1	shared	3
X15722	1	0	pos_unique	1		X16035	1	0	pos_unique	1
X15729	6	0	pos_unique	6		X16044	2	0	pos_unique	2
X15749	9	0	pos_unique	9		X161	18	0	pos_unique	18
X1575	1	0	pos_unique	1		X16109	1	0	pos_unique	1
X15764	6	0	pos_unique	6		X16112	1	0	pos_unique	1
X1580	1	0	pos_unique	1		X1612	5	0	pos_unique	5
X15808	1	0	pos_unique	1		X16129	1	0	pos_unique	1
X15817	1	0	pos_unique	1		X1614	1	0	pos_unique	1
X15819	1	0	pos_unique	1		X16159	5	0	pos_unique	5
X15827	2	0	pos_unique	2		X16171	1	0	pos_unique	1
X15835	1	0	pos_unique	1		X16172	8	0	pos_unique	8
X15857	1	0	pos_unique	1		X1618	1	0	pos_unique	1
X15860	1	0	pos_unique	1		X16211	2	0	pos_unique	2
X15862	1	0	pos_unique	1		X16222	4	0	pos_unique	4
X15886	1	0	pos_unique	1		X16226	5	0	pos_unique	5
X15892	1	0	pos_unique	1		X16227	5	0	pos_unique	5
X15893	1	0	pos_unique	1		X16238	5	0	pos_unique	5
X15927	1	0	pos_unique	1		X16239	1	0	pos_unique	1
X15935	2	0	pos_unique	2		X16296	2	0	pos_unique	2
X15939	2	0	pos_unique	2		X16297	4	0	pos_unique	4
X15943	1	0	pos_unique	1		X16311	3	0	pos_unique	3
X15954	1	0	pos_unique	1		X16318	1	0	pos_unique	1
X15980	1	0	pos_unique	1		X16337	2	0	pos_unique	2
X15984	1	0	pos_unique	1		X16341	3	0	pos_unique	3
X16016	2	0	pos_unique	2		X16347	1	0	pos_unique	1
X16018	1	0	pos_unique	1		X1635	1	0	pos_unique	1
X16028	1	0	pos_unique	1		X16365	1	0	pos_unique	1
X16052	3	0	pos_unique	3		X16394	1	0	pos_unique	1
X161	1	0	pos_unique	1		X16400	2	0	pos_unique	2
X16110	1	0	pos_unique	1		X16402	1	0	pos_unique	1
X1612	1	0	pos_unique	1		X16405	1	0	pos_unique	1
X16153	1	0	pos_unique	1		X16476	1	0	pos_unique	1
X16159	9	0	pos_unique	9		X16489	5	0	pos_unique	5
X1616	1	0	pos_unique	1		X1649	1	0	pos_unique	1
X16165	2	0	pos_unique	2		X16495	5	0	pos_unique	5
X16172	1	0	pos_unique	1		X16496	5	0	pos_unique	5
X1618	1	0	pos_unique	1		X16498	5	0	pos_unique	5
X16185	1	0	pos_unique	1		X16499	5	0	pos_unique	5
X16187	1	0	pos_unique	1		X165	1	0	pos_unique	1
X16204	2	0	pos_unique	2		X16500	5	0	pos_unique	5
X16208	1	0	pos_unique	1		X16502	5	0	pos_unique	5
X16222	8	0	pos_unique	8		X16503	5	0	pos_unique	5
X16226	9	0	pos_unique	9		X16504	5	0	pos_unique	5
X16227	7	0	pos_unique	7		X16506	5	0	pos_unique	5
X16238	8	0	pos_unique	8		X16507	5	0	pos_unique	5
X16245	1	0	pos_unique	1		X16508	3	0	pos_unique	3
X16253	1	0	pos_unique	1		X16509	5	0	pos_unique	5
X16296	6	0	pos_unique	6		X16510	5	0	pos_unique	5
X16308	2	0	pos_unique	2		X16515	5	0	pos_unique	5
X16310	1	0	pos_unique	1		X16516	1	0	pos_unique	1
X16311	9	0	pos_unique	9		X16517	1	0	pos_unique	1
X16326	3	0	pos_unique	3		X16518	5	0	pos_unique	5
X16329	1	0	pos_unique	1		X16519	4	0	pos_unique	4
X16332	1	0	pos_unique	1		X16520	5	0	pos_unique	5
X16337	2	0	pos_unique	2		X16526	5	0	pos_unique	5
X16341	5	0	pos_unique	5		X16563	1	0	pos_unique	1
X16350	1	0	pos_unique	1		X16581	1	0	pos_unique	1
X16379	1	0	pos_unique	1		X16589	1	0	pos_unique	1
X16386	1	0	pos_unique	1		X166	1	0	pos_unique	1
X16400	1	0	pos_unique	1		X16613	9	0	pos_unique	9
X1642	1	0	pos_unique	1		X16616	2	0	pos_unique	2
X1646	2	0	pos_unique	2		X16619	1	0	pos_unique	1
X16467	1	0	pos_unique	1		X16623	5	0	pos_unique	5
X16489	9	0	pos_unique	9		X1663	1	0	pos_unique	1
X16490	2	0	pos_unique	2		X16640	5	0	pos_unique	5
X16495	10	0	pos_unique	10		X16642	5	0	pos_unique	5
X16496	9	0	pos_unique	9		X16643	5	0	pos_unique	5
X16498	10	0	pos_unique	10		X16644	5	0	pos_unique	5
X16499	9	0	pos_unique	9		X1666	1	0	pos_unique	1
X16500	9	0	pos_unique	9		X16669	5	0	pos_unique	5
X16502	8	0	pos_unique	8		X16671	1	0	pos_unique	1
X16503	9	0	pos_unique	9		X167	1	0	pos_unique	1
X16504	9	0	pos_unique	9		X16700	4	0	pos_unique	4
X16506	9	0	pos_unique	9		X16701	5	0	pos_unique	5
X16507	9	0	pos_unique	9		X16702	6	0	pos_unique	6
X16508	6	0	pos_unique	6		X16707	1	0	pos_unique	1
X16509	9	0	pos_unique	9		X16724	1	0	pos_unique	1
X16510	9	0	pos_unique	9		X16746	5	0	pos_unique	5
X16515	9	0	pos_unique	9		X16758	1	0	pos_unique	1
X16517	1	0	pos_unique	1		X16763	2	0	pos_unique	2
X16518	9	0	pos_unique	9		X16814	1	0	pos_unique	1
X16519	2	0	pos_unique	2		X16821	1	0	pos_unique	1
X16520	10	0	pos_unique	10		X16825	1	0	pos_unique	1
X16523	2	0	pos_unique	2		X16830	1	0	pos_unique	1
X16526	9	0	pos_unique	9		X1684	1	0	pos_unique	1
X16527	1	0	pos_unique	1		X16842	5	0	pos_unique	5
X16529	6	0	pos_unique	6		X1686	1	0	pos_unique	1
X1654	1	0	pos_unique	1		X16867	1	0	pos_unique	1
X16570	1	0	pos_unique	1		X1687	1	0	pos_unique	1
X16581	1	0	pos_unique	1		X16930	1	0	pos_unique	1
X16594	2	0	pos_unique	2		X16938	1	0	pos_unique	1
X16612	1	0	pos_unique	1		X16975	1	0	pos_unique	1
X16613	8	0	pos_unique	8		X16978	5	0	pos_unique	5
X16615	1	0	pos_unique	1		X16979	5	0	pos_unique	5
X16623	9	0	pos_unique	9		X16992	1	0	pos_unique	1
X16624	1	0	pos_unique	1		X17013	5	0	pos_unique	5
X16639	2	0	pos_unique	2		X17014	5	0	pos_unique	5
X16642	9	0	pos_unique	9		X17015	5	0	pos_unique	5
X16643	9	0	pos_unique	9		X17016	5	0	pos_unique	5
X16644	9	0	pos_unique	9		X17017	5	0	pos_unique	5
X16645	1	0	pos_unique	1		X17018	5	0	pos_unique	5
X16646	1	0	pos_unique	1		X17019	5	0	pos_unique	5
X1666	1	0	pos_unique	1		X17020	5	0	pos_unique	5
X16667	1	0	pos_unique	1		X17021	5	0	pos_unique	5
X16669	9	0	pos_unique	9		X17022	5	0	pos_unique	5
X16680	2	0	pos_unique	2		X17025	5	0	pos_unique	5
X16681	1	0	pos_unique	1		X17026	5	0	pos_unique	5
X16699	3	0	pos_unique	3		X17027	5	0	pos_unique	5
X167	2	0	pos_unique	2		X17028	5	0	pos_unique	5
X16700	9	0	pos_unique	9		X17029	5	0	pos_unique	5
X16701	10	0	pos_unique	10		X17030	5	0	pos_unique	5
X16715	1	0	pos_unique	1		X17033	1	0	pos_unique	1
X1672	1	0	pos_unique	1		X17036	2	0	pos_unique	2
X16744	1	0	pos_unique	1		X17039	4	0	pos_unique	4
X16746	9	0	pos_unique	9		X17051	5	0	pos_unique	5
X16758	1	0	pos_unique	1		X17052	5	0	pos_unique	5
X16763	1	0	pos_unique	1		X17053	5	0	pos_unique	5
X16768	1	0	pos_unique	1		X17054	5	0	pos_unique	5
X16774	1	0	pos_unique	1		X17057	5	0	pos_unique	5
X16812	1	0	pos_unique	1		X17059	5	0	pos_unique	5
X16821	1	0	pos_unique	1		X17060	5	0	pos_unique	5
X16839	2	0	pos_unique	2		X17061	5	0	pos_unique	5
X16842	9	0	pos_unique	9		X17079	1	0	pos_unique	1
X1685	1	0	pos_unique	1		X17119	2	0	pos_unique	2
X16909	1	0	pos_unique	1		X17121	1	0	pos_unique	1
X16936	1	0	pos_unique	1		X17123	2	0	pos_unique	2
X16946	2	0	pos_unique	2		X17124	1	0	pos_unique	1
X16947	1	0	pos_unique	1		X17127	1	0	pos_unique	1
X16956	2	0	pos_unique	2		X17137	3	0	pos_unique	3
X16971	1	0	pos_unique	1		X17138	3	0	pos_unique	3
X16973	1	0	pos_unique	1		X17139	5	0	pos_unique	5
X16974	5	0	pos_unique	5		X17147	1	0	pos_unique	1
X16977	2	0	pos_unique	2		X17152	1	0	pos_unique	1
X16978	9	0	pos_unique	9		X17157	11	0	pos_unique	11
X16979	9	0	pos_unique	9		X17214	1	0	pos_unique	1
X16992	1	0	pos_unique	1		X17215	2	0	pos_unique	2
X17009	1	0	pos_unique	1		X17218	1	0	pos_unique	1
X17013	9	0	pos_unique	9		X17224	5	0	pos_unique	5
X17014	9	0	pos_unique	9		X17242	1	0	pos_unique	1
X17015	9	0	pos_unique	9		X17245	1	0	pos_unique	1
X17016	9	0	pos_unique	9		X17256	5	0	pos_unique	5
X17017	9	0	pos_unique	9		X17257	5	0	pos_unique	5
X17018	9	0	pos_unique	9		X17263	5	0	pos_unique	5
X17019	9	0	pos_unique	9		X17276	5	0	pos_unique	5
X17020	9	0	pos_unique	9		X17277	5	0	pos_unique	5
X17021	10	0	pos_unique	10		X17301	20	0	pos_unique	20
X17022	10	0	pos_unique	10		X17322	2	0	pos_unique	2
X17025	9	0	pos_unique	9		X17363	1	0	pos_unique	1
X17026	9	0	pos_unique	9		X17364	4	0	pos_unique	4
X17027	10	0	pos_unique	10		X17365	1	0	pos_unique	1
X17028	9	0	pos_unique	9		X17366	5	0	pos_unique	5
X17029	9	0	pos_unique	9		X17371	2	0	pos_unique	2
X17030	9	0	pos_unique	9		X17373	1	0	pos_unique	1
X17033	1	0	pos_unique	1		X17375	5	0	pos_unique	5
X17039	6	0	pos_unique	6		X17376	5	0	pos_unique	5
X1704	1	0	pos_unique	1		X17377	5	0	pos_unique	5
X17042	1	0	pos_unique	1		X17379	5	0	pos_unique	5
X17044	1	0	pos_unique	1		X17380	1	0	pos_unique	1
X17051	9	0	pos_unique	9		X17381	1	0	pos_unique	1
X17052	9	0	pos_unique	9		X17401	11	0	pos_unique	11
X17053	9	0	pos_unique	9		X17418	1	0	pos_unique	1
X17054	9	0	pos_unique	9		X17419	1	0	pos_unique	1
X17056	1	0	pos_unique	1		X17433	15	0	pos_unique	15
X17057	10	0	pos_unique	10		X17441	1	0	pos_unique	1
X17059	9	0	pos_unique	9		X17452	5	0	pos_unique	5
X17060	9	0	pos_unique	9		X17454	1	0	pos_unique	1
X17061	9	0	pos_unique	9		X1746	2	0	pos_unique	2
X17066	1	0	pos_unique	1		X17480	1	0	pos_unique	1
X17072	1	0	pos_unique	1		X17492	1	0	pos_unique	1
X17078	2	0	pos_unique	2		X175	1	1	shared	0
X171	1	0	pos_unique	1		X17505	5	0	pos_unique	5
X17108	1	0	pos_unique	1		X17506	5	0	pos_unique	5
X17111	1	0	pos_unique	1		X17507	5	0	pos_unique	5
X17122	1	0	pos_unique	1		X17508	5	0	pos_unique	5
X17124	1	0	pos_unique	1		X1752	1	0	pos_unique	1
X17127	1	0	pos_unique	1		X17526	5	0	pos_unique	5
X17129	1	1	shared	0		X17538	1	0	pos_unique	1
X17137	6	0	pos_unique	6		X17578	1	0	pos_unique	1
X17138	6	0	pos_unique	6		X17590	1	0	pos_unique	1
X17139	9	0	pos_unique	9		X17597	11	0	pos_unique	11
X17142	3	0	pos_unique	3		X17636	1	0	pos_unique	1
X17146	1	0	pos_unique	1		X17650	4	0	pos_unique	4
X17147	2	0	pos_unique	2		X17657	1	1	shared	0
X17152	1	0	pos_unique	1		X17671	1	0	pos_unique	1
X17157	4	0	pos_unique	4		X17692	1	0	pos_unique	1
X17172	1	0	pos_unique	1		X17700	1	0	pos_unique	1
X17176	1	0	pos_unique	1		X17731	3	0	pos_unique	3
X1719	1	0	pos_unique	1		X17781	1	0	pos_unique	1
X17213	1	0	pos_unique	1		X17785	9	0	pos_unique	9
X17215	1	0	pos_unique	1		X1779	3	0	pos_unique	3
X17216	1	0	pos_unique	1		X17793	1	1	shared	0
X17218	1	0	pos_unique	1		X178	1	0	pos_unique	1
X17221	3	0	pos_unique	3		X17800	1	0	pos_unique	1
X17222	3	0	pos_unique	3		X17811	1	0	pos_unique	1
X17224	9	0	pos_unique	9		X17826	2	0	pos_unique	2
X17241	1	0	pos_unique	1		X17828	2	0	pos_unique	2
X17249	1	0	pos_unique	1		X17859	1	0	pos_unique	1
X17256	9	0	pos_unique	9		X17881	1	0	pos_unique	1
X17257	10	0	pos_unique	10		X179	1	0	pos_unique	1
X17263	9	0	pos_unique	9		X17904	4	0	pos_unique	4
X17276	9	0	pos_unique	9		X17910	1	0	pos_unique	1
X17277	9	0	pos_unique	9		X17926	1	0	pos_unique	1
X17279	1	0	pos_unique	1		X17928	6	0	pos_unique	6
X17301	3	0	pos_unique	3		X17950	10	0	pos_unique	10
X17306	1	0	pos_unique	1		X17979	1	0	pos_unique	1
X1732	1	0	pos_unique	1		X17991	5	0	pos_unique	5
X17328	1	0	pos_unique	1		X17992	4	0	pos_unique	4
X17329	1	0	pos_unique	1		X17993	5	0	pos_unique	5
X17358	1	0	pos_unique	1		X17994	5	0	pos_unique	5
X17364	9	0	pos_unique	9		X17997	4	0	pos_unique	4
X17366	6	0	pos_unique	6		X17999	5	0	pos_unique	5
X17368	3	0	pos_unique	3		X180	2	0	pos_unique	2
X17375	9	0	pos_unique	9		X18002	5	0	pos_unique	5
X17376	9	0	pos_unique	9		X18041	13	0	pos_unique	13
X17377	10	0	pos_unique	10		X18042	3	0	pos_unique	3
X17378	1	0	pos_unique	1		X18069	1	0	pos_unique	1
X17379	9	0	pos_unique	9		X181	1	0	pos_unique	1
X17380	1	0	pos_unique	1		X18102	1	0	pos_unique	1
X17387	1	0	pos_unique	1		X18110	1	0	pos_unique	1
X17401	4	0	pos_unique	4		X18113	1	0	pos_unique	1
X17423	1	0	pos_unique	1		X18128	5	0	pos_unique	5
X17433	2	0	pos_unique	2		X18129	5	0	pos_unique	5
X17443	1	0	pos_unique	1		X18154	1	0	pos_unique	1
X1745	1	0	pos_unique	1		X18155	4	0	pos_unique	4
X17452	9	0	pos_unique	9		X18158	1	0	pos_unique	1
X17461	1	0	pos_unique	1		X18159	1	0	pos_unique	1
X17485	1	0	pos_unique	1		X18174	5	0	pos_unique	5
X17489	1	0	pos_unique	1		X182	2	0	pos_unique	2
X17505	9	0	pos_unique	9		X18203	1	0	pos_unique	1
X17506	9	0	pos_unique	9		X18205	2	0	pos_unique	2
X17507	9	0	pos_unique	9		X18268	5	0	pos_unique	5
X17508	9	0	pos_unique	9		X18299	1	0	pos_unique	1
X17509	1	0	pos_unique	1		X183	2	0	pos_unique	2
X17514	2	0	pos_unique	2		X18344	8	0	pos_unique	8
X17526	9	0	pos_unique	9		X18358	1	0	pos_unique	1
X17529	1	0	pos_unique	1		X18371	1	0	pos_unique	1
X17545	1	0	pos_unique	1		X18379	1	0	pos_unique	1
X17549	1	0	pos_unique	1		X18393	1	0	pos_unique	1
X17551	1	0	pos_unique	1		X184	2	0	pos_unique	2
X17552	1	0	pos_unique	1		X18406	1	0	pos_unique	1
X17597	1	0	pos_unique	1		X18407	1	0	pos_unique	1
X17599	1	0	pos_unique	1		X18408	1	0	pos_unique	1
X1763	1	0	pos_unique	1		X18414	1	0	pos_unique	1
X17652	1	0	pos_unique	1		X18435	5	0	pos_unique	5
X17666	1	0	pos_unique	1		X18436	3	0	pos_unique	3
X17693	1	0	pos_unique	1		X18437	5	0	pos_unique	5
X177	1	0	pos_unique	1		X18438	5	0	pos_unique	5
X17706	1	0	pos_unique	1		X18446	9	0	pos_unique	9
X17717	1	0	pos_unique	1		X185	2	0	pos_unique	2
X1772	1	0	pos_unique	1		X18546	5	0	pos_unique	5
X17733	1	1	shared	0		X18564	8	0	pos_unique	8
X17753	6	0	pos_unique	6		X18565	2	0	pos_unique	2
X17780	1	0	pos_unique	1		X18566	2	0	pos_unique	2
X17785	2	0	pos_unique	2		X18591	1	0	pos_unique	1
X17787	6	0	pos_unique	6		X186	2	0	pos_unique	2
X1779	1	0	pos_unique	1		X1860	2	0	pos_unique	2
X17803	1	0	pos_unique	1		X18611	1	0	pos_unique	1
X17810	1	0	pos_unique	1		X1864	1	0	pos_unique	1
X17816	2	0	pos_unique	2		X18666	1	0	pos_unique	1
X17830	1	0	pos_unique	1		X18673	2	0	pos_unique	2
X1785	2	0	pos_unique	2		X18679	1	0	pos_unique	1
X17854	1	0	pos_unique	1		X18695	5	0	pos_unique	5
X17879	1	0	pos_unique	1		X18699	1	0	pos_unique	1
X17883	1	0	pos_unique	1		X187	1	0	pos_unique	1
X17885	1	0	pos_unique	1		X18709	2	0	pos_unique	2
X17887	1	0	pos_unique	1		X18711	5	0	pos_unique	5
X17891	1	0	pos_unique	1		X18714	1	0	pos_unique	1
X179	2	0	pos_unique	2		X18716	1	0	pos_unique	1
X17904	4	0	pos_unique	4		X18738	15	0	pos_unique	15
X17928	6	0	pos_unique	6		X18739	5	0	pos_unique	5
X17934	1	0	pos_unique	1		X18744	5	0	pos_unique	5
X17950	4	0	pos_unique	4		X1875	2	0	pos_unique	2
X17981	1	0	pos_unique	1		X1876	1	0	pos_unique	1
X17991	9	0	pos_unique	9		X18771	1	0	pos_unique	1
X17992	5	0	pos_unique	5		X18779	1	0	pos_unique	1
X17993	9	0	pos_unique	9		X1878	1	0	pos_unique	1
X17994	9	0	pos_unique	9		X18781	5	0	pos_unique	5
X17997	9	0	pos_unique	9		X18782	5	0	pos_unique	5
X17999	9	0	pos_unique	9		X18783	5	0	pos_unique	5
X180	1	0	pos_unique	1		X18784	5	0	pos_unique	5
X18002	9	0	pos_unique	9		X18785	5	0	pos_unique	5
X18006	3	0	pos_unique	3		X1879	2	0	pos_unique	2
X18014	1	0	pos_unique	1		X188	2	0	pos_unique	2
X1802	1	0	pos_unique	1		X1880	2	0	pos_unique	2
X18027	1	0	pos_unique	1		X18806	7	0	pos_unique	7
X18041	1	0	pos_unique	1		X18809	5	0	pos_unique	5
X18042	5	0	pos_unique	5		X1881	2	0	pos_unique	2
X18054	2	0	pos_unique	2		X18812	5	0	pos_unique	5
X18064	1	0	pos_unique	1		X18813	5	0	pos_unique	5
X1807	1	0	pos_unique	1		X18814	5	0	pos_unique	5
X18074	1	0	pos_unique	1		X18815	5	0	pos_unique	5
X18090	1	0	pos_unique	1		X18816	5	0	pos_unique	5
X181	1	0	pos_unique	1		X18817	4	0	pos_unique	4
X18105	1	0	pos_unique	1		X18818	5	0	pos_unique	5
X18110	1	0	pos_unique	1		X18819	5	0	pos_unique	5
X18115	1	0	pos_unique	1		X1882	1	0	pos_unique	1
X18128	9	0	pos_unique	9		X18820	5	0	pos_unique	5
X18129	9	0	pos_unique	9		X18821	5	0	pos_unique	5
X18138	1	0	pos_unique	1		X18823	4	0	pos_unique	4
X18141	1	0	pos_unique	1		X18824	1	0	pos_unique	1
X18147	1	0	pos_unique	1		X18827	5	0	pos_unique	5
X18152	2	0	pos_unique	2		X18829	5	0	pos_unique	5
X18155	9	0	pos_unique	9		X1883	1	0	pos_unique	1
X18174	9	0	pos_unique	9		X1884	2	0	pos_unique	2
X1818	1	0	pos_unique	1		X18841	2	0	pos_unique	2
X18181	1	0	pos_unique	1		X18881	1	1	shared	0
X18186	1	0	pos_unique	1		X18884	1	0	pos_unique	1
X18190	1	0	pos_unique	1		X18887	2	0	pos_unique	2
X18210	1	0	pos_unique	1		X18920	1	0	pos_unique	1
X18251	5	0	pos_unique	5		X18926	1	0	pos_unique	1
X18253	1	0	pos_unique	1		X18978	1	0	pos_unique	1
X18258	1	0	pos_unique	1		X18979	1	0	pos_unique	1
X18268	9	0	pos_unique	9		X19006	1	0	pos_unique	1
X18285	2	0	pos_unique	2		X19008	1	0	pos_unique	1
X18288	1	0	pos_unique	1		X19017	1	0	pos_unique	1
X18293	1	0	pos_unique	1		X19019	2	0	pos_unique	2
X18295	1	0	pos_unique	1		X19025	1	0	pos_unique	1
X18296	1	0	pos_unique	1		X19030	1	0	pos_unique	1
X18311	1	0	pos_unique	1		X1904	1	0	pos_unique	1
X18321	1	0	pos_unique	1		X19050	1	0	pos_unique	1
X18334	1	0	pos_unique	1		X19054	1	0	pos_unique	1
X18344	5	0	pos_unique	5		X19055	5	0	pos_unique	5
X18349	1	0	pos_unique	1		X19056	5	0	pos_unique	5
X18358	1	0	pos_unique	1		X19068	1	0	pos_unique	1
X18364	1	0	pos_unique	1		X19078	5	0	pos_unique	5
X18398	1	0	pos_unique	1		X19086	4	0	pos_unique	4
X18404	2	0	pos_unique	2		X19096	5	0	pos_unique	5
X18406	1	0	pos_unique	1		X19098	3	0	pos_unique	3
X18412	1	0	pos_unique	1		X19121	50	0	pos_unique	50
X18419	1	0	pos_unique	1		X1913	1	0	pos_unique	1
X18435	9	0	pos_unique	9		X19137	1	0	pos_unique	1
X18436	9	0	pos_unique	9		X19142	1	0	pos_unique	1
X18437	6	0	pos_unique	6		X19153	1	0	pos_unique	1
X18438	5	0	pos_unique	5		X19162	2	0	pos_unique	2
X18446	8	0	pos_unique	8		X19165	1	0	pos_unique	1
X18448	1	0	pos_unique	1		X19179	4	0	pos_unique	4
X18481	2	0	pos_unique	2		X19183	1	0	pos_unique	1
X18488	1	0	pos_unique	1		X19192	3	0	pos_unique	3
X18489	1	0	pos_unique	1		X19198	1	0	pos_unique	1
X18515	1	0	pos_unique	1		X192	2	0	pos_unique	2
X18525	1	0	pos_unique	1		X19207	5	0	pos_unique	5
X18534	1	0	pos_unique	1		X19211	5	0	pos_unique	5
X18548	1	0	pos_unique	1		X19212	1	0	pos_unique	1
X18551	1	0	pos_unique	1		X19213	5	0	pos_unique	5
X18555	1	0	pos_unique	1		X19218	1	0	pos_unique	1
X18560	2	0	pos_unique	2		X19249	1	0	pos_unique	1
X18561	1	0	pos_unique	1		X19261	1	0	pos_unique	1
X18562	2	0	pos_unique	2		X19265	2	0	pos_unique	2
X18563	2	0	pos_unique	2		X19276	1	0	pos_unique	1
X18564	7	0	pos_unique	7		X19277	1	0	pos_unique	1
X18565	6	0	pos_unique	6		X19280	8	0	pos_unique	8
X18566	6	0	pos_unique	6		X19282	1	0	pos_unique	1
X18573	1	0	pos_unique	1		X193	3	0	pos_unique	3
X18613	1	0	pos_unique	1		X19319	5	0	pos_unique	5
X18617	1	0	pos_unique	1		X19320	5	0	pos_unique	5
X18623	2	0	pos_unique	2		X19321	5	0	pos_unique	5
X18625	1	0	pos_unique	1		X19322	5	0	pos_unique	5
X18636	1	0	pos_unique	1		X19329	1	0	pos_unique	1
X18653	2	0	pos_unique	2		X19344	7	0	pos_unique	7
X18678	1	1	shared	0		X19352	5	0	pos_unique	5
X18687	1	0	pos_unique	1		X19353	5	0	pos_unique	5
X18695	9	0	pos_unique	9		X19354	5	0	pos_unique	5
X18707	1	0	pos_unique	1		X19355	5	0	pos_unique	5
X18711	8	0	pos_unique	8		X19356	5	0	pos_unique	5
X18714	1	0	pos_unique	1		X19357	5	0	pos_unique	5
X18721	2	0	pos_unique	2		X19358	5	0	pos_unique	5
X18738	1	0	pos_unique	1		X19359	2	0	pos_unique	2
X18739	10	0	pos_unique	10		X1936	3	0	pos_unique	3
X18744	10	0	pos_unique	10		X19360	5	0	pos_unique	5
X18754	1	0	pos_unique	1		X19361	4	0	pos_unique	4
X18781	9	0	pos_unique	9		X19373	2	0	pos_unique	2
X18782	9	0	pos_unique	9		X1938	4	0	pos_unique	4
X18783	9	0	pos_unique	9		X19380	5	0	pos_unique	5
X18784	9	0	pos_unique	9		X19383	5	0	pos_unique	5
X18785	9	0	pos_unique	9		X19385	5	0	pos_unique	5
X18801	1	0	pos_unique	1		X19397	1	0	pos_unique	1
X18809	9	0	pos_unique	9		X1940	5	0	pos_unique	5
X18812	9	0	pos_unique	9		X19434	5	0	pos_unique	5
X18813	9	0	pos_unique	9		X19439	5	0	pos_unique	5
X18814	9	0	pos_unique	9		X19440	1	0	pos_unique	1
X18815	9	0	pos_unique	9		X19460	5	0	pos_unique	5
X18816	9	0	pos_unique	9		X19474	10	0	pos_unique	10
X18817	6	0	pos_unique	6		X19475	4	0	pos_unique	4
X18818	9	0	pos_unique	9		X19483	6	0	pos_unique	6
X18819	9	0	pos_unique	9		X19496	1	0	pos_unique	1
X18820	9	0	pos_unique	9		X19537	1	0	pos_unique	1
X18821	9	0	pos_unique	9		X1954	2	0	pos_unique	2
X18823	7	0	pos_unique	7		X19544	14	0	pos_unique	14
X18827	9	0	pos_unique	9		X19554	1	0	pos_unique	1
X18829	9	0	pos_unique	9		X19587	12	1	shared	11
X18835	2	0	pos_unique	2		X19595	5	0	pos_unique	5
X18836	2	0	pos_unique	2		X19610	11	0	pos_unique	11
X18841	7	0	pos_unique	7		X19659	1	0	pos_unique	1
X18842	5	0	pos_unique	5		X19669	4	0	pos_unique	4
X18846	1	0	pos_unique	1		X1967	2	0	pos_unique	2
X18856	1	0	pos_unique	1		X19680	1	0	pos_unique	1
X18874	4	0	pos_unique	4		X19683	2	0	pos_unique	2
X1888	1	0	pos_unique	1		X19706	1	0	pos_unique	1
X18888	2	0	pos_unique	2		X19723	5	0	pos_unique	5
X18889	1	0	pos_unique	1		X19724	5	0	pos_unique	5
X189	1	0	pos_unique	1		X19725	5	0	pos_unique	5
X18915	3	0	pos_unique	3		X19732	1	0	pos_unique	1
X18924	1	0	pos_unique	1		X19736	1	0	pos_unique	1
X18930	1	0	pos_unique	1		X19750	6	0	pos_unique	6
X18978	1	0	pos_unique	1		X19798	2	0	pos_unique	2
X19003	1	0	pos_unique	1		X198	3	0	pos_unique	3
X19004	5	0	pos_unique	5		X19802	7	0	pos_unique	7
X19008	1	0	pos_unique	1		X19803	1	0	pos_unique	1
X19017	6	0	pos_unique	6		X19813	2	0	pos_unique	2
X19025	1	0	pos_unique	1		X19814	5	0	pos_unique	5
X19040	1	0	pos_unique	1		X19825	5	0	pos_unique	5
X19055	9	0	pos_unique	9		X19826	5	0	pos_unique	5
X19056	9	0	pos_unique	9		X19835	1	0	pos_unique	1
X19063	1	0	pos_unique	1		X19836	5	0	pos_unique	5
X19078	9	0	pos_unique	9		X19837	5	0	pos_unique	5
X19086	7	0	pos_unique	7		X19838	5	0	pos_unique	5
X19096	9	0	pos_unique	9		X19839	4	0	pos_unique	4
X19097	1	0	pos_unique	1		X19846	5	0	pos_unique	5
X19098	5	0	pos_unique	5		X19861	5	0	pos_unique	5
X1912	1	0	pos_unique	1		X19864	5	0	pos_unique	5
X19121	8	0	pos_unique	8		X1987	6	0	pos_unique	6
X19164	1	0	pos_unique	1		X19892	2	0	pos_unique	2
X19186	2	0	pos_unique	2		X19904	2	0	pos_unique	2
X19188	5	0	pos_unique	5		X19917	1	0	pos_unique	1
X19192	1	0	pos_unique	1		X19943	1	0	pos_unique	1
X19203	2	0	pos_unique	2		X19945	1	0	pos_unique	1
X19207	9	0	pos_unique	9		X19949	2	0	pos_unique	2
X19211	9	0	pos_unique	9		X19950	3	0	pos_unique	3
X19212	8	0	pos_unique	8		X19951	1	0	pos_unique	1
X19213	9	0	pos_unique	9		X19954	1	0	pos_unique	1
X19221	1	0	pos_unique	1		X19968	1	0	pos_unique	1
X19261	2	0	pos_unique	2		X19971	5	0	pos_unique	5
X19264	1	0	pos_unique	1		X19972	5	0	pos_unique	5
X19267	1	0	pos_unique	1		X1998	1	0	pos_unique	1
X19276	1	0	pos_unique	1		X19981	1	0	pos_unique	1
X19277	1	0	pos_unique	1		X19991	1	0	pos_unique	1
X19280	1	0	pos_unique	1		X20031	4	0	pos_unique	4
X19285	6	0	pos_unique	6		X20070	4	0	pos_unique	4
X193	10	0	pos_unique	10		X20079	5	0	pos_unique	5
X19313	2	0	pos_unique	2		X20080	5	0	pos_unique	5
X19317	1	0	pos_unique	1		X20084	5	0	pos_unique	5
X19319	9	0	pos_unique	9		X20086	5	0	pos_unique	5
X19320	9	0	pos_unique	9		X20087	5	0	pos_unique	5
X19321	9	0	pos_unique	9		X20089	5	0	pos_unique	5
X19322	9	0	pos_unique	9		X20090	2	0	pos_unique	2
X19342	1	0	pos_unique	1		X20108	5	0	pos_unique	5
X19344	3	0	pos_unique	3		X20112	3	0	pos_unique	3
X19352	9	0	pos_unique	9		X20151	1	0	pos_unique	1
X19353	9	0	pos_unique	9		X20158	1	0	pos_unique	1
X19354	9	0	pos_unique	9		X20185	1	0	pos_unique	1
X19355	10	0	pos_unique	10		X20186	1	0	pos_unique	1
X19356	9	0	pos_unique	9		X20212	1	0	pos_unique	1
X19357	9	0	pos_unique	9		X20220	1	0	pos_unique	1
X19358	9	0	pos_unique	9		X20224	1	1	shared	0
X19359	6	0	pos_unique	6		X20230	1	0	pos_unique	1
X1936	6	0	pos_unique	6		X2024	1	0	pos_unique	1
X19360	9	0	pos_unique	9		X20245	1	0	pos_unique	1
X19361	9	0	pos_unique	9		X20246	1	0	pos_unique	1
X1938	5	0	pos_unique	5		X20248	1	0	pos_unique	1
X19380	9	0	pos_unique	9		X2025	1	0	pos_unique	1
X19383	9	0	pos_unique	9		X20266	5	0	pos_unique	5
X19385	9	0	pos_unique	9		X2029	2	0	pos_unique	2
X19394	1	0	pos_unique	1		X20294	6	0	pos_unique	6
X19397	1	0	pos_unique	1		X2030	2	0	pos_unique	2
X1940	10	0	pos_unique	10		X20302	47	0	pos_unique	47
X19422	1	0	pos_unique	1		X20303	34	0	pos_unique	34
X19424	1	0	pos_unique	1		X20305	38	0	pos_unique	38
X19425	1	0	pos_unique	1		X20309	47	0	pos_unique	47
X19433	1	0	pos_unique	1		X20323	1	0	pos_unique	1
X19434	10	0	pos_unique	10		X20331	3	0	pos_unique	3
X19435	3	0	pos_unique	3		X2034	1	0	pos_unique	1
X19438	3	0	pos_unique	3		X20359	1	0	pos_unique	1
X19439	9	0	pos_unique	9		X20365	6	0	pos_unique	6
X19460	9	0	pos_unique	9		X20370	16	0	pos_unique	16
X19474	1	0	pos_unique	1		X2039	1	0	pos_unique	1
X19475	9	0	pos_unique	9		X2040	1	0	pos_unique	1
X19483	3	0	pos_unique	3		X2044	1	0	pos_unique	1
X1951	1	0	pos_unique	1		X2045	1	0	pos_unique	1
X19510	1	0	pos_unique	1		X20458	2	0	pos_unique	2
X19511	1	0	pos_unique	1		X20472	1	0	pos_unique	1
X1953	1	0	pos_unique	1		X20473	1	0	pos_unique	1
X19532	2	0	pos_unique	2		X20485	1	0	pos_unique	1
X19547	1	0	pos_unique	1		X20487	1	0	pos_unique	1
X19554	1	0	pos_unique	1		X20495	1	0	pos_unique	1
X19559	1	0	pos_unique	1		X20500	1	0	pos_unique	1
X19587	5	0	pos_unique	5		X20503	5	0	pos_unique	5
X19588	1	0	pos_unique	1		X20506	3	0	pos_unique	3
X19595	9	0	pos_unique	9		X20512	5	0	pos_unique	5
X19610	4	0	pos_unique	4		X20514	5	0	pos_unique	5
X19614	1	0	pos_unique	1		X20525	1	0	pos_unique	1
X19616	3	0	pos_unique	3		X2054	1	0	pos_unique	1
X19617	2	0	pos_unique	2		X20545	1	0	pos_unique	1
X19624	1	0	pos_unique	1		X20583	2	0	pos_unique	2
X19639	3	0	pos_unique	3		X20599	4	0	pos_unique	4
X19645	1	0	pos_unique	1		X20607	1	0	pos_unique	1
X19660	3	0	pos_unique	3		X20613	1	0	pos_unique	1
X19663	2	0	pos_unique	2		X20622	5	0	pos_unique	5
X19665	1	0	pos_unique	1		X2066	1	1	shared	0
X19669	9	0	pos_unique	9		X20706	1	0	pos_unique	1
X19675	1	0	pos_unique	1		X20711	1	0	pos_unique	1
X197	1	0	pos_unique	1		X20713	1	0	pos_unique	1
X19723	9	0	pos_unique	9		X20734	5	0	pos_unique	5
X19724	9	0	pos_unique	9		X20738	1	0	pos_unique	1
X19725	9	0	pos_unique	9		X20739	1	0	pos_unique	1
X19736	1	0	pos_unique	1		X20742	1	0	pos_unique	1
X19750	1	0	pos_unique	1		X20745	1	0	pos_unique	1
X19751	1	0	pos_unique	1		X2075	1	0	pos_unique	1
X19752	1	0	pos_unique	1		X20751	1	0	pos_unique	1
X19798	10	0	pos_unique	10		X20760	6	0	pos_unique	6
X198	1	0	pos_unique	1		X20762	2	0	pos_unique	2
X19801	1	0	pos_unique	1		X20772	1	0	pos_unique	1
X19802	3	0	pos_unique	3		X20810	5	0	pos_unique	5
X19805	1	0	pos_unique	1		X20811	2	0	pos_unique	2
X19812	1	0	pos_unique	1		X20812	2	0	pos_unique	2
X19813	5	0	pos_unique	5		X20813	1	0	pos_unique	1
X19814	10	0	pos_unique	10		X20814	5	0	pos_unique	5
X19825	9	0	pos_unique	9		X20815	5	0	pos_unique	5
X19826	9	0	pos_unique	9		X20817	1	0	pos_unique	1
X19835	6	0	pos_unique	6		X20828	3	0	pos_unique	3
X19836	9	0	pos_unique	9		X20829	5	0	pos_unique	5
X19837	9	0	pos_unique	9		X20882	11	0	pos_unique	11
X19838	9	0	pos_unique	9		X20884	4	0	pos_unique	4
X19839	9	0	pos_unique	9		X20885	5	0	pos_unique	5
X19846	9	0	pos_unique	9		X20917	5	0	pos_unique	5
X19848	6	0	pos_unique	6		X20931	1	0	pos_unique	1
X19856	2	0	pos_unique	2		X20940	2	0	pos_unique	2
X19858	1	0	pos_unique	1		X20943	5	0	pos_unique	5
X19861	10	0	pos_unique	10		X20968	5	0	pos_unique	5
X19863	1	0	pos_unique	1		X20996	1	0	pos_unique	1
X19864	9	0	pos_unique	9		X210	4	0	pos_unique	4
X1987	4	0	pos_unique	4		X21007	5	0	pos_unique	5
X19895	3	0	pos_unique	3		X21010	1	0	pos_unique	1
X19904	2	0	pos_unique	2		X21011	5	0	pos_unique	5
X19911	1	0	pos_unique	1		X21012	5	0	pos_unique	5
X19915	2	0	pos_unique	2		X21013	5	0	pos_unique	5
X19916	2	0	pos_unique	2		X21014	5	0	pos_unique	5
X19938	1	0	pos_unique	1		X21015	5	0	pos_unique	5
X19956	1	0	pos_unique	1		X21016	5	0	pos_unique	5
X19957	1	0	pos_unique	1		X21018	5	0	pos_unique	5
X19966	1	0	pos_unique	1		X21029	1	0	pos_unique	1
X19969	1	0	pos_unique	1		X21036	1	0	pos_unique	1
X19971	9	0	pos_unique	9		X21043	4	0	pos_unique	4
X19972	9	0	pos_unique	9		X21044	5	0	pos_unique	5
X19976	1	0	pos_unique	1		X21045	5	0	pos_unique	5
X19991	2	0	pos_unique	2		X21046	5	0	pos_unique	5
X20020	2	0	pos_unique	2		X21047	5	0	pos_unique	5
X20031	9	0	pos_unique	9		X21048	5	0	pos_unique	5
X20070	10	0	pos_unique	10		X21049	5	0	pos_unique	5
X20079	9	0	pos_unique	9		X21054	2	0	pos_unique	2
X20080	9	0	pos_unique	9		X21088	1	0	pos_unique	1
X20086	10	0	pos_unique	10		X21092	1	0	pos_unique	1
X20087	9	0	pos_unique	9		X21118	1	0	pos_unique	1
X20089	9	0	pos_unique	9		X21119	5	0	pos_unique	5
X20090	1	0	pos_unique	1		X21120	1	0	pos_unique	1
X20101	1	0	pos_unique	1		X21128	4	0	pos_unique	4
X20108	9	0	pos_unique	9		X21129	3	0	pos_unique	3
X20112	1	0	pos_unique	1		X21138	3	0	pos_unique	3
X20130	3	0	pos_unique	3		X21146	1	0	pos_unique	1
X20163	1	0	pos_unique	1		X21186	1	0	pos_unique	1
X20184	1	0	pos_unique	1		X212	1	0	pos_unique	1
X20203	1	0	pos_unique	1		X21255	6	0	pos_unique	6
X20212	1	0	pos_unique	1		X21268	5	0	pos_unique	5
X20220	1	0	pos_unique	1		X21269	5	0	pos_unique	5
X20230	1	0	pos_unique	1		X2127	1	0	pos_unique	1
X2024	1	0	pos_unique	1		X21276	1	0	pos_unique	1
X20240	2	0	pos_unique	2		X21279	1	0	pos_unique	1
X20245	1	0	pos_unique	1		X21283	5	0	pos_unique	5
X20250	1	0	pos_unique	1		X21284	1	0	pos_unique	1
X20251	1	0	pos_unique	1		X21327	1	0	pos_unique	1
X20261	1	0	pos_unique	1		X21334	5	0	pos_unique	5
X20262	1	0	pos_unique	1		X21337	6	0	pos_unique	6
X20298	1	0	pos_unique	1		X21345	3	0	pos_unique	3
X20300	1	0	pos_unique	1		X21356	8	0	pos_unique	8
X20302	8	0	pos_unique	8		X21369	1	0	pos_unique	1
X20303	8	0	pos_unique	8		X21370	1	0	pos_unique	1
X20305	11	0	pos_unique	11		X21371	1	0	pos_unique	1
X20309	8	0	pos_unique	8		X2138	1	0	pos_unique	1
X20310	5	0	pos_unique	5		X21386	5	0	pos_unique	5
X20328	2	0	pos_unique	2		X21390	1	0	pos_unique	1
X20329	1	0	pos_unique	1		X21393	1	0	pos_unique	1
X20331	8	0	pos_unique	8		X21401	2	0	pos_unique	2
X20332	1	0	pos_unique	1		X21402	23	0	pos_unique	23
X20334	2	0	pos_unique	2		X21422	2	0	pos_unique	2
X20362	2	1	shared	1		X21455	1	0	pos_unique	1
X20365	6	0	pos_unique	6		X21473	1	0	pos_unique	1
X20370	3	0	pos_unique	3		X21480	1	0	pos_unique	1
X20373	1	0	pos_unique	1		X21492	2	0	pos_unique	2
X20377	1	0	pos_unique	1		X21509	5	0	pos_unique	5
X20378	2	0	pos_unique	2		X21511	5	0	pos_unique	5
X20404	1	0	pos_unique	1		X21512	5	0	pos_unique	5
X20417	1	0	pos_unique	1		X21513	5	0	pos_unique	5
X20424	2	0	pos_unique	2		X21514	5	0	pos_unique	5
X20428	1	0	pos_unique	1		X21515	5	0	pos_unique	5
X20429	2	0	pos_unique	2		X21516	5	0	pos_unique	5
X20448	1	0	pos_unique	1		X21517	5	0	pos_unique	5
X2045	1	0	pos_unique	1		X2152	1	0	pos_unique	1
X20455	1	0	pos_unique	1		X21522	5	0	pos_unique	5
X20462	1	0	pos_unique	1		X21523	5	0	pos_unique	5
X20489	1	0	pos_unique	1		X21524	5	0	pos_unique	5
X20499	1	0	pos_unique	1		X21527	4	0	pos_unique	4
X20502	1	0	pos_unique	1		X21528	3	0	pos_unique	3
X20503	9	0	pos_unique	9		X21531	4	0	pos_unique	4
X20506	6	0	pos_unique	6		X21533	5	0	pos_unique	5
X20512	9	0	pos_unique	9		X21534	3	0	pos_unique	3
X20514	9	0	pos_unique	9		X21539	5	0	pos_unique	5
X20533	2	0	pos_unique	2		X2154	1	0	pos_unique	1
X20545	1	0	pos_unique	1		X21540	5	0	pos_unique	5
X20553	1	0	pos_unique	1		X21545	1	0	pos_unique	1
X20576	1	0	pos_unique	1		X21547	29	0	pos_unique	29
X20581	1	0	pos_unique	1		X21558	1	0	pos_unique	1
X20588	1	0	pos_unique	1		X2157	6	0	pos_unique	6
X20597	1	0	pos_unique	1		X21587	1	0	pos_unique	1
X20599	1	0	pos_unique	1		X21595	1	2	shared	-1
X20603	2	0	pos_unique	2		X21612	4	0	pos_unique	4
X20604	1	0	pos_unique	1		X2163	1	0	pos_unique	1
X20609	2	0	pos_unique	2		X21635	3	0	pos_unique	3
X20610	1	0	pos_unique	1		X21654	1	0	pos_unique	1
X20613	1	0	pos_unique	1		X21656	1	0	pos_unique	1
X20622	9	0	pos_unique	9		X21657	1	0	pos_unique	1
X20628	1	0	pos_unique	1		X21658	1	0	pos_unique	1
X20662	2	0	pos_unique	2		X21659	1	0	pos_unique	1
X20664	1	0	pos_unique	1		X21660	4	0	pos_unique	4
X20677	12	2	shared	10		X21673	15	1	shared	14
X20697	2	0	pos_unique	2		X21676	1	0	pos_unique	1
X20698	1	0	pos_unique	1		X21678	1	0	pos_unique	1
X20713	1	0	pos_unique	1		X21694	1	0	pos_unique	1
X20718	1	0	pos_unique	1		X21695	1	0	pos_unique	1
X20727	1	0	pos_unique	1		X21696	1	0	pos_unique	1
X20732	1	0	pos_unique	1		X21700	5	0	pos_unique	5
X20734	7	0	pos_unique	7		X21726	5	0	pos_unique	5
X20737	1	0	pos_unique	1		X21733	5	0	pos_unique	5
X20741	1	0	pos_unique	1		X21765	1	0	pos_unique	1
X20760	1	0	pos_unique	1		X21777	5	0	pos_unique	5
X20762	1	0	pos_unique	1		X21785	5	0	pos_unique	5
X20765	1	0	pos_unique	1		X21798	1	0	pos_unique	1
X20780	1	0	pos_unique	1		X21802	5	0	pos_unique	5
X2079	1	0	pos_unique	1		X2182	2	0	pos_unique	2
X20790	2	0	pos_unique	2		X2183	1	0	pos_unique	1
X20805	2	0	pos_unique	2		X21871	2	0	pos_unique	2
X20810	8	0	pos_unique	8		X21878	5	0	pos_unique	5
X20814	9	0	pos_unique	9		X2188	2	0	pos_unique	2
X20815	9	0	pos_unique	9		X219	1	0	pos_unique	1
X20828	6	0	pos_unique	6		X21903	1	0	pos_unique	1
X20829	9	0	pos_unique	9		X21906	6	0	pos_unique	6
X20830	1	0	pos_unique	1		X2192	1	0	pos_unique	1
X20836	1	0	pos_unique	1		X21921	1	0	pos_unique	1
X20878	1	0	pos_unique	1		X2193	1	0	pos_unique	1
X20882	4	0	pos_unique	4		X21931	1	0	pos_unique	1
X20884	9	0	pos_unique	9		X21944	1	0	pos_unique	1
X20885	9	0	pos_unique	9		X21945	1	0	pos_unique	1
X20890	1	0	pos_unique	1		X21953	5	0	pos_unique	5
X20910	4	0	pos_unique	4		X21967	1	0	pos_unique	1
X20917	9	0	pos_unique	9		X2199	2	0	pos_unique	2
X20940	1	0	pos_unique	1		X22027	5	0	pos_unique	5
X20943	9	0	pos_unique	9		X22029	5	0	pos_unique	5
X20944	1	0	pos_unique	1		X22030	2	0	pos_unique	2
X20949	1	0	pos_unique	1		X22034	5	0	pos_unique	5
X2095	1	0	pos_unique	1		X22037	5	0	pos_unique	5
X20954	1	0	pos_unique	1		X22038	5	0	pos_unique	5
X2096	4	0	pos_unique	4		X22040	5	0	pos_unique	5
X20964	2	0	pos_unique	2		X22042	5	0	pos_unique	5
X20968	9	0	pos_unique	9		X22043	5	0	pos_unique	5
X2097	4	0	pos_unique	4		X22057	4	0	pos_unique	4
X20980	1	0	pos_unique	1		X221	1	0	pos_unique	1
X20981	1	0	pos_unique	1		X2213	1	0	pos_unique	1
X20982	3	0	pos_unique	3		X22156	7	0	pos_unique	7
X20993	1	0	pos_unique	1		X22157	1	0	pos_unique	1
X21001	1	0	pos_unique	1		X2217	1	0	pos_unique	1
X21006	1	0	pos_unique	1		X2218	1	0	pos_unique	1
X21007	9	0	pos_unique	9		X22189	1	0	pos_unique	1
X21011	9	0	pos_unique	9		X22192	1	0	pos_unique	1
X21012	9	0	pos_unique	9		X22193	1	0	pos_unique	1
X21013	9	0	pos_unique	9		X22197	2	0	pos_unique	2
X21014	9	0	pos_unique	9		X22200	1	0	pos_unique	1
X21015	9	0	pos_unique	9		X22219	8	0	pos_unique	8
X21016	9	0	pos_unique	9		X22220	5	0	pos_unique	5
X21018	9	0	pos_unique	9		X22221	5	0	pos_unique	5
X21043	9	0	pos_unique	9		X22222	5	0	pos_unique	5
X21044	9	0	pos_unique	9		X22223	5	0	pos_unique	5
X21045	9	0	pos_unique	9		X22234	11	1	shared	10
X21046	9	0	pos_unique	9		X22255	1	0	pos_unique	1
X21047	9	0	pos_unique	9		X2226	1	0	pos_unique	1
X21048	9	0	pos_unique	9		X22263	9	0	pos_unique	9
X21049	9	0	pos_unique	9		X22275	5	0	pos_unique	5
X21052	1	0	pos_unique	1		X22298	1	0	pos_unique	1
X21067	1	0	pos_unique	1		X22305	3	0	pos_unique	3
X2107	1	0	pos_unique	1		X22307	5	0	pos_unique	5
X21079	1	0	pos_unique	1		X22308	5	0	pos_unique	5
X21081	1	0	pos_unique	1		X22309	5	0	pos_unique	5
X21088	2	0	pos_unique	2		X22314	4	0	pos_unique	4
X21098	1	0	pos_unique	1		X22326	11	1	shared	10
X211	1	0	pos_unique	1		X2233	1	0	pos_unique	1
X21118	3	0	pos_unique	3		X2234	1	0	pos_unique	1
X21119	9	0	pos_unique	9		X2236	1	0	pos_unique	1
X21120	9	0	pos_unique	9		X2237	1	0	pos_unique	1
X21128	10	0	pos_unique	10		X2239	1	0	pos_unique	1
X21129	8	0	pos_unique	8		X22406	1	0	pos_unique	1
X21134	1	0	pos_unique	1		X2241	1	0	pos_unique	1
X21138	5	0	pos_unique	5		X22411	1	0	pos_unique	1
X21146	5	0	pos_unique	5		X22422	2	0	pos_unique	2
X212	1	0	pos_unique	1		X22436	5	0	pos_unique	5
X21205	1	0	pos_unique	1		X22438	5	0	pos_unique	5
X21208	1	0	pos_unique	1		X22447	2	0	pos_unique	2
X21222	1	0	pos_unique	1		X22460	1	0	pos_unique	1
X21258	1	0	pos_unique	1		X22464	2	0	pos_unique	2
X21268	9	0	pos_unique	9		X22465	2	0	pos_unique	2
X21269	9	0	pos_unique	9		X22479	5	0	pos_unique	5
X21274	1	0	pos_unique	1		X22480	5	0	pos_unique	5
X21283	9	0	pos_unique	9		X22483	1	0	pos_unique	1
X21287	1	0	pos_unique	1		X225	1	0	pos_unique	1
X21304	1	0	pos_unique	1		X22516	5	0	pos_unique	5
X21310	1	0	pos_unique	1		X22517	5	0	pos_unique	5
X21319	1	0	pos_unique	1		X22521	2	0	pos_unique	2
X21334	1	0	pos_unique	1		X22535	5	0	pos_unique	5
X21337	5	0	pos_unique	5		X22536	5	0	pos_unique	5
X21345	2	0	pos_unique	2		X22581	5	0	pos_unique	5
X21348	1	0	pos_unique	1		X22582	4	0	pos_unique	4
X2135	1	0	pos_unique	1		X22594	1	0	pos_unique	1
X21351	1	0	pos_unique	1		X22604	10	0	pos_unique	10
X21352	2	0	pos_unique	2		X22629	5	0	pos_unique	5
X21356	1	0	pos_unique	1		X22639	5	0	pos_unique	5
X21360	1	0	pos_unique	1		X2264	1	0	pos_unique	1
X21383	1	0	pos_unique	1		X22645	1	0	pos_unique	1
X21386	9	0	pos_unique	9		X22661	6	0	pos_unique	6
X21387	1	0	pos_unique	1		X2267	2	0	pos_unique	2
X21393	1	0	pos_unique	1		X22671	4	0	pos_unique	4
X21398	1	7	shared	-6		X22676	5	0	pos_unique	5
X214	1	0	pos_unique	1		X22679	1	0	pos_unique	1
X21402	4	0	pos_unique	4		X22681	1	0	pos_unique	1
X21418	1	0	pos_unique	1		X22687	44	0	pos_unique	44
X21465	2	0	pos_unique	2		X22688	5	0	pos_unique	5
X21468	1	0	pos_unique	1		X2270	1	0	pos_unique	1
X2148	1	0	pos_unique	1		X22700	1	0	pos_unique	1
X21492	1	0	pos_unique	1		X22701	1	0	pos_unique	1
X21509	9	0	pos_unique	9		X22707	5	0	pos_unique	5
X21511	9	0	pos_unique	9		X22708	5	0	pos_unique	5
X21512	9	0	pos_unique	9		X22719	5	0	pos_unique	5
X21513	9	0	pos_unique	9		X22726	1	0	pos_unique	1
X21514	9	0	pos_unique	9		X22728	1	0	pos_unique	1
X21515	9	0	pos_unique	9		X22747	4	0	pos_unique	4
X21516	9	0	pos_unique	9		X22752	1	0	pos_unique	1
X21517	9	0	pos_unique	9		X2276	1	0	pos_unique	1
X21521	1	0	pos_unique	1		X2277	1	0	pos_unique	1
X21522	9	0	pos_unique	9		X22775	5	0	pos_unique	5
X21523	9	0	pos_unique	9		X2278	1	0	pos_unique	1
X21524	9	0	pos_unique	9		X22782	1	0	pos_unique	1
X21527	6	0	pos_unique	6		X22799	5	0	pos_unique	5
X2153	2	0	pos_unique	2		X22825	2	0	pos_unique	2
X21530	6	0	pos_unique	6		X22830	1	0	pos_unique	1
X21531	9	0	pos_unique	9		X2287	2	0	pos_unique	2
X21533	10	0	pos_unique	10		X22904	1	0	pos_unique	1
X21534	5	0	pos_unique	5		X22905	5	0	pos_unique	5
X21539	9	0	pos_unique	9		X22908	1	0	pos_unique	1
X21540	9	0	pos_unique	9		X22909	5	0	pos_unique	5
X21545	1	0	pos_unique	1		X22916	1	0	pos_unique	1
X21547	2	0	pos_unique	2		X22933	1	1	shared	0
X21548	1	0	pos_unique	1		X22975	4	0	pos_unique	4
X21555	1	0	pos_unique	1		X23007	5	0	pos_unique	5
X21612	4	0	pos_unique	4		X23008	5	0	pos_unique	5
X21616	1	0	pos_unique	1		X23011	5	0	pos_unique	5
X21647	1	0	pos_unique	1		X23012	5	0	pos_unique	5
X2165	2	0	pos_unique	2		X23013	5	0	pos_unique	5
X21656	2	0	pos_unique	2		X23036	5	0	pos_unique	5
X21660	9	0	pos_unique	9		X23038	2	0	pos_unique	2
X21663	1	0	pos_unique	1		X23039	1	0	pos_unique	1
X21672	1	0	pos_unique	1		X23147	5	0	pos_unique	5
X21684	2	0	pos_unique	2		X23148	5	0	pos_unique	5
X21700	1	0	pos_unique	1		X23149	5	0	pos_unique	5
X21726	9	0	pos_unique	9		X23150	5	0	pos_unique	5
X21732	1	0	pos_unique	1		X23151	5	0	pos_unique	5
X21733	9	0	pos_unique	9		X23152	5	0	pos_unique	5
X21740	1	0	pos_unique	1		X23153	5	0	pos_unique	5
X21754	1	0	pos_unique	1		X23154	5	0	pos_unique	5
X21774	1	0	pos_unique	1		X23155	5	0	pos_unique	5
X21776	2	0	pos_unique	2		X23158	5	0	pos_unique	5
X21777	9	0	pos_unique	9		X23160	5	0	pos_unique	5
X21782	6	0	pos_unique	6		X23168	1	1	shared	0
X21785	10	0	pos_unique	10		X23173	1	0	pos_unique	1
X21802	9	0	pos_unique	9		X23193	1	0	pos_unique	1
X21815	1	0	pos_unique	1		X23209	1	0	pos_unique	1
X21832	1	0	pos_unique	1		X23247	10	0	pos_unique	10
X21833	1	0	pos_unique	1		X2327	5	0	pos_unique	5
X2186	1	0	pos_unique	1		X23275	50	0	pos_unique	50
X21861	1	0	pos_unique	1		X23280	1	0	pos_unique	1
X21869	1	0	pos_unique	1		X23283	1	0	pos_unique	1
X21886	1	0	pos_unique	1		X23289	1	0	pos_unique	1
X21891	1	0	pos_unique	1		X23292	1	0	pos_unique	1
X21897	1	0	pos_unique	1		X23294	1	0	pos_unique	1
X21898	1	0	pos_unique	1		X23297	1	0	pos_unique	1
X219	1	0	pos_unique	1		X23303	4	0	pos_unique	4
X21905	1	0	pos_unique	1		X23307	1	0	pos_unique	1
X21906	1	0	pos_unique	1		X23308	1	0	pos_unique	1
X21930	1	0	pos_unique	1		X23312	1	0	pos_unique	1
X21934	1	0	pos_unique	1		X23319	12	0	pos_unique	12
X21938	6	0	pos_unique	6		X2332	2	0	pos_unique	2
X21939	1	0	pos_unique	1		X2333	5	0	pos_unique	5
X2194	1	0	pos_unique	1		X2334	4	0	pos_unique	4
X21947	1	0	pos_unique	1		X23341	2	0	pos_unique	2
X21951	6	0	pos_unique	6		X23356	11	0	pos_unique	11
X21953	9	0	pos_unique	9		X2336	1	0	pos_unique	1
X21963	2	0	pos_unique	2		X23360	5	0	pos_unique	5
X21967	1	0	pos_unique	1		X23365	2	0	pos_unique	2
X22001	1	0	pos_unique	1		X2337	1	0	pos_unique	1
X22021	1	0	pos_unique	1		X23378	1	0	pos_unique	1
X22022	1	0	pos_unique	1		X2338	5	0	pos_unique	5
X22027	9	0	pos_unique	9		X23399	1	0	pos_unique	1
X22029	9	0	pos_unique	9		X2341	5	0	pos_unique	5
X22030	9	0	pos_unique	9		X23445	3	0	pos_unique	3
X22034	10	0	pos_unique	10		X23447	1	0	pos_unique	1
X22037	9	0	pos_unique	9		X2346	5	0	pos_unique	5
X22038	9	0	pos_unique	9		X2347	5	0	pos_unique	5
X22040	9	0	pos_unique	9		X23471	4	0	pos_unique	4
X22042	10	0	pos_unique	10		X23475	5	0	pos_unique	5
X22043	10	0	pos_unique	10		X23476	4	0	pos_unique	4
X22057	1	0	pos_unique	1		X23517	1	0	pos_unique	1
X22082	2	0	pos_unique	2		X2352	5	0	pos_unique	5
X22106	1	0	pos_unique	1		X23538	1	1	shared	0
X2215	1	0	pos_unique	1		X2354	3	0	pos_unique	3
X2216	1	0	pos_unique	1		X23541	4	0	pos_unique	4
X22163	1	1	shared	0		X23545	1	0	pos_unique	1
X22183	1	0	pos_unique	1		X23548	1	0	pos_unique	1
X22185	1	0	pos_unique	1		X23560	1	0	pos_unique	1
X22191	1	0	pos_unique	1		X23578	5	0	pos_unique	5
X22192	1	0	pos_unique	1		X2358	5	0	pos_unique	5
X22201	1	0	pos_unique	1		X23584	2	0	pos_unique	2
X22219	8	0	pos_unique	8		X23586	1	0	pos_unique	1
X22220	9	0	pos_unique	9		X23587	2	0	pos_unique	2
X22221	9	0	pos_unique	9		X23588	2	0	pos_unique	2
X22222	9	0	pos_unique	9		X23589	1	0	pos_unique	1
X22223	8	0	pos_unique	8		X23590	1	0	pos_unique	1
X22234	1	0	pos_unique	1		X23591	1	0	pos_unique	1
X22255	1	0	pos_unique	1		X23606	4	0	pos_unique	4
X22256	1	0	pos_unique	1		X23627	5	0	pos_unique	5
X22257	2	0	pos_unique	2		X23638	5	0	pos_unique	5
X2226	1	0	pos_unique	1		X23652	3	0	pos_unique	3
X22263	6	0	pos_unique	6		X23653	5	0	pos_unique	5
X22269	1	0	pos_unique	1		X23667	5	0	pos_unique	5
X22275	4	0	pos_unique	4		X23668	5	0	pos_unique	5
X22288	1	0	pos_unique	1		X23669	5	0	pos_unique	5
X22305	8	0	pos_unique	8		X23670	5	0	pos_unique	5
X22307	9	0	pos_unique	9		X23671	4	0	pos_unique	4
X22308	9	0	pos_unique	9		X23672	4	0	pos_unique	4
X22309	9	0	pos_unique	9		X23673	5	0	pos_unique	5
X22317	1	0	pos_unique	1		X23674	5	0	pos_unique	5
X2232	1	0	pos_unique	1		X23681	1	0	pos_unique	1
X22326	1	0	pos_unique	1		X23683	5	0	pos_unique	5
X22338	1	0	pos_unique	1		X23692	1	0	pos_unique	1
X22342	1	0	pos_unique	1		X23695	5	0	pos_unique	5
X2240	1	0	pos_unique	1		X237	1	0	pos_unique	1
X22412	1	0	pos_unique	1		X2371	1	0	pos_unique	1
X22413	1	0	pos_unique	1		X2372	1	0	pos_unique	1
X22420	9	0	pos_unique	9		X23754	1	0	pos_unique	1
X22430	1	0	pos_unique	1		X23757	4	0	pos_unique	4
X22435	3	0	pos_unique	3		X23762	1	0	pos_unique	1
X22436	5	0	pos_unique	5		X23775	19	0	pos_unique	19
X22438	9	0	pos_unique	9		X23777	9	0	pos_unique	9
X22452	1	0	pos_unique	1		X23801	15	0	pos_unique	15
X22459	1	0	pos_unique	1		X23805	19	0	pos_unique	19
X22463	1	0	pos_unique	1		X23807	2	0	pos_unique	2
X22469	1	0	pos_unique	1		X23826	1	0	pos_unique	1
X22471	1	0	pos_unique	1		X23843	2	0	pos_unique	2
X22478	1	0	pos_unique	1		X23844	1	0	pos_unique	1
X22479	9	0	pos_unique	9		X23845	3	0	pos_unique	3
X22480	9	0	pos_unique	9		X23847	2	0	pos_unique	2
X22491	2	0	pos_unique	2		X2385	1	0	pos_unique	1
X22514	2	0	pos_unique	2		X23862	5	0	pos_unique	5
X22516	9	0	pos_unique	9		X23863	5	0	pos_unique	5
X22517	9	0	pos_unique	9		X23864	5	0	pos_unique	5
X22535	9	0	pos_unique	9		X23865	5	0	pos_unique	5
X22536	9	0	pos_unique	9		X23872	1	0	pos_unique	1
X22544	1	0	pos_unique	1		X23901	4	0	pos_unique	4
X22553	4	1	shared	3		X23908	1	0	pos_unique	1
X2256	1	0	pos_unique	1		X23911	1	0	pos_unique	1
X22560	1	0	pos_unique	1		X23913	2	0	pos_unique	2
X22565	2	0	pos_unique	2		X23914	5	0	pos_unique	5
X22567	1	0	pos_unique	1		X23916	5	0	pos_unique	5
X22569	1	0	pos_unique	1		X23917	5	0	pos_unique	5
X22577	1	0	pos_unique	1		X23921	4	0	pos_unique	4
X22582	9	0	pos_unique	9		X23922	5	0	pos_unique	5
X22597	1	0	pos_unique	1		X23928	1	0	pos_unique	1
X22600	1	0	pos_unique	1		X23959	1	0	pos_unique	1
X22604	1	0	pos_unique	1		X23966	1	0	pos_unique	1
X22613	1	0	pos_unique	1		X23982	1	0	pos_unique	1
X22615	1	0	pos_unique	1		X23997	19	0	pos_unique	19
X22616	1	0	pos_unique	1		X23999	1	0	pos_unique	1
X22629	9	0	pos_unique	9		X240	1	0	pos_unique	1
X22631	1	0	pos_unique	1		X2401	5	0	pos_unique	5
X22639	9	0	pos_unique	9		X24023	5	0	pos_unique	5
X22659	1	0	pos_unique	1		X24033	5	0	pos_unique	5
X22661	1	0	pos_unique	1		X24047	1	0	pos_unique	1
X22669	1	0	pos_unique	1		X24065	1	0	pos_unique	1
X22671	9	0	pos_unique	9		X24068	1	0	pos_unique	1
X22676	9	0	pos_unique	9		X24075	5	0	pos_unique	5
X22682	5	0	pos_unique	5		X24089	1	0	pos_unique	1
X22687	7	0	pos_unique	7		X24094	12	0	pos_unique	12
X22688	2	0	pos_unique	2		X24097	6	0	pos_unique	6
X22707	9	0	pos_unique	9		X24109	2	0	pos_unique	2
X22708	9	0	pos_unique	9		X24110	5	0	pos_unique	5
X22713	1	0	pos_unique	1		X24111	5	0	pos_unique	5
X22714	2	0	pos_unique	2		X24112	3	0	pos_unique	3
X22719	9	0	pos_unique	9		X24113	5	0	pos_unique	5
X2272	1	0	pos_unique	1		X24126	5	0	pos_unique	5
X22726	2	0	pos_unique	2		X24127	5	0	pos_unique	5
X22747	9	0	pos_unique	9		X2413	11	0	pos_unique	11
X22775	9	0	pos_unique	9		X24130	1	0	pos_unique	1
X22798	1	0	pos_unique	1		X24134	1	0	pos_unique	1
X22799	10	0	pos_unique	10		X24153	5	0	pos_unique	5
X22800	2	0	pos_unique	2		X24156	1	0	pos_unique	1
X22818	1	0	pos_unique	1		X24164	1	0	pos_unique	1
X22825	1	0	pos_unique	1		X2420	1	0	pos_unique	1
X2283	1	0	pos_unique	1		X2421	2	0	pos_unique	2
X22833	1	0	pos_unique	1		X2422	2	0	pos_unique	2
X22841	2	0	pos_unique	2		X24225	4	0	pos_unique	4
X22871	1	0	pos_unique	1		X24228	5	0	pos_unique	5
X22875	1	0	pos_unique	1		X24230	1	0	pos_unique	1
X22892	1	0	pos_unique	1		X24231	5	0	pos_unique	5
X22893	1	0	pos_unique	1		X24234	2	0	pos_unique	2
X22905	9	0	pos_unique	9		X24240	2	0	pos_unique	2
X22908	1	0	pos_unique	1		X24242	1	0	pos_unique	1
X22909	9	0	pos_unique	9		X24243	1	0	pos_unique	1
X22911	1	0	pos_unique	1		X24249	1	0	pos_unique	1
X22916	2	0	pos_unique	2		X24251	1	0	pos_unique	1
X22924	2	0	pos_unique	2		X24255	1	0	pos_unique	1
X2293	1	0	pos_unique	1		X24280	1	0	pos_unique	1
X22933	1	0	pos_unique	1		X24283	1	0	pos_unique	1
X22949	1	0	pos_unique	1		X24286	2	0	pos_unique	2
X22990	1	0	pos_unique	1		X2429	9	0	pos_unique	9
X22993	1	0	pos_unique	1		X24296	1	0	pos_unique	1
X23007	9	0	pos_unique	9		X24299	5	0	pos_unique	5
X23008	9	0	pos_unique	9		X2430	1	0	pos_unique	1
X23011	9	0	pos_unique	9		X24301	1	0	pos_unique	1
X23012	9	0	pos_unique	9		X24302	5	0	pos_unique	5
X23013	9	0	pos_unique	9		X24304	5	0	pos_unique	5
X23021	1	0	pos_unique	1		X24307	1	0	pos_unique	1
X23023	1	0	pos_unique	1		X24309	1	0	pos_unique	1
X23036	9	0	pos_unique	9		X24314	1	0	pos_unique	1
X23044	1	0	pos_unique	1		X24315	1	0	pos_unique	1
X23064	1	0	pos_unique	1		X24317	5	0	pos_unique	5
X23073	2	0	pos_unique	2		X24318	5	0	pos_unique	5
X23074	2	0	pos_unique	2		X24319	13	0	pos_unique	13
X2309	1	0	pos_unique	1		X2432	1	0	pos_unique	1
X23121	1	0	pos_unique	1		X24324	5	0	pos_unique	5
X23129	1	0	pos_unique	1		X2433	1	0	pos_unique	1
X23147	9	0	pos_unique	9		X24331	1	0	pos_unique	1
X23148	9	0	pos_unique	9		X2434	3	0	pos_unique	3
X23149	9	0	pos_unique	9		X2435	1	0	pos_unique	1
X23150	9	0	pos_unique	9		X24369	4	0	pos_unique	4
X23151	9	0	pos_unique	9		X24385	1	0	pos_unique	1
X23152	9	0	pos_unique	9		X24386	4	0	pos_unique	4
X23153	9	0	pos_unique	9		X24393	5	0	pos_unique	5
X23154	9	0	pos_unique	9		X24401	1	0	pos_unique	1
X23155	9	0	pos_unique	9		X24439	2	0	pos_unique	2
X23158	9	0	pos_unique	9		X24459	1	0	pos_unique	1
X23160	9	0	pos_unique	9		X24471	2	0	pos_unique	2
X23163	1	0	pos_unique	1		X24487	5	0	pos_unique	5
X23180	1	0	pos_unique	1		X24488	5	0	pos_unique	5
X23184	2	0	pos_unique	2		X24489	5	0	pos_unique	5
X23185	1	0	pos_unique	1		X24491	1	0	pos_unique	1
X23193	1	0	pos_unique	1		X24493	1	0	pos_unique	1
X23209	1	0	pos_unique	1		X24496	40	0	pos_unique	40
X23210	1	0	pos_unique	1		X24511	5	0	pos_unique	5
X23246	3	0	pos_unique	3		X24514	1	0	pos_unique	1
X23247	8	0	pos_unique	8		X24533	5	0	pos_unique	5
X23256	4	0	pos_unique	4		X24554	1	0	pos_unique	1
X2327	10	0	pos_unique	10		X24556	1	0	pos_unique	1
X23275	7	0	pos_unique	7		X24596	1	0	pos_unique	1
X23293	1	0	pos_unique	1		X24611	1	0	pos_unique	1
X23297	1	0	pos_unique	1		X24615	1	0	pos_unique	1
X23303	1	1	shared	0		X24628	5	0	pos_unique	5
X23319	4	0	pos_unique	4		X24630	2	0	pos_unique	2
X2333	9	0	pos_unique	9		X24638	5	0	pos_unique	5
X23333	1	0	pos_unique	1		X24645	1	1	shared	0
X2334	9	0	pos_unique	9		X24664	2	0	pos_unique	2
X23340	1	0	pos_unique	1		X24672	5	0	pos_unique	5
X23345	3	0	pos_unique	3		X24684	8	0	pos_unique	8
X23347	1	0	pos_unique	1		X24687	8	0	pos_unique	8
X23356	4	0	pos_unique	4		X24698	2	0	pos_unique	2
X23360	9	0	pos_unique	9		X24705	1	0	pos_unique	1
X23365	1	0	pos_unique	1		X24708	1	0	pos_unique	1
X23374	1	0	pos_unique	1		X24719	2	0	pos_unique	2
X2338	9	0	pos_unique	9		X24773	1	0	pos_unique	1
X23394	1	0	pos_unique	1		X24804	2	0	pos_unique	2
X23397	1	0	pos_unique	1		X24809	3	0	pos_unique	3
X23399	1	0	pos_unique	1		X24814	2	0	pos_unique	2
X2341	9	0	pos_unique	9		X24815	1	0	pos_unique	1
X23431	3	0	pos_unique	3		X24816	1	0	pos_unique	1
X23433	1	0	pos_unique	1		X24817	1	0	pos_unique	1
X23434	1	0	pos_unique	1		X24821	1	0	pos_unique	1
X23447	1	0	pos_unique	1		X24823	2	0	pos_unique	2
X23449	1	0	pos_unique	1		X24831	1	0	pos_unique	1
X23459	3	0	pos_unique	3		X24832	2	0	pos_unique	2
X2346	9	0	pos_unique	9		X24834	1	0	pos_unique	1
X23461	1	0	pos_unique	1		X24837	1	0	pos_unique	1
X23463	1	0	pos_unique	1		X24843	11	0	pos_unique	11
X2347	10	0	pos_unique	10		X24844	13	1	shared	12
X23475	6	0	pos_unique	6		X2486	23	0	pos_unique	23
X23476	7	0	pos_unique	7		X24868	1	0	pos_unique	1
X23481	1	0	pos_unique	1		X24871	9	1	shared	8
X2351	1	0	pos_unique	1		X24893	1	0	pos_unique	1
X23517	1	0	pos_unique	1		X24904	1	0	pos_unique	1
X2352	9	0	pos_unique	9		X24913	1	0	pos_unique	1
X23521	1	0	pos_unique	1		X24924	1	0	pos_unique	1
X23522	1	0	pos_unique	1		X24927	17	0	pos_unique	17
X23523	1	0	pos_unique	1		X24948	3	0	pos_unique	3
X2354	5	0	pos_unique	5		X2495	1	0	pos_unique	1
X23541	8	0	pos_unique	8		X24950	2	0	pos_unique	2
X23563	1	0	pos_unique	1		X2497	1	0	pos_unique	1
X23578	9	0	pos_unique	9		X24972	8	0	pos_unique	8
X2358	9	0	pos_unique	9		X24974	2	0	pos_unique	2
X23590	1	0	pos_unique	1		X2498	25	0	pos_unique	25
X23598	2	0	pos_unique	2		X24994	1	0	pos_unique	1
X23609	3	0	pos_unique	3		X24998	1	0	pos_unique	1
X23622	1	0	pos_unique	1		X25017	2	0	pos_unique	2
X23627	9	0	pos_unique	9		X25027	1	0	pos_unique	1
X23638	9	0	pos_unique	9		X25028	1	0	pos_unique	1
X23645	1	0	pos_unique	1		X25038	1	0	pos_unique	1
X23653	9	0	pos_unique	9		X25039	24	0	pos_unique	24
X23667	9	0	pos_unique	9		X25047	5	0	pos_unique	5
X23668	9	0	pos_unique	9		X25048	5	0	pos_unique	5
X23669	9	0	pos_unique	9		X25049	5	0	pos_unique	5
X23670	9	0	pos_unique	9		X2505	1	0	pos_unique	1
X23671	6	0	pos_unique	6		X25075	1	0	pos_unique	1
X23672	6	0	pos_unique	6		X25076	2	0	pos_unique	2
X23673	9	0	pos_unique	9		X25077	1	0	pos_unique	1
X23674	9	0	pos_unique	9		X25080	1	0	pos_unique	1
X23683	9	0	pos_unique	9		X25081	1	0	pos_unique	1
X23695	9	0	pos_unique	9		X25108	5	0	pos_unique	5
X23706	1	0	pos_unique	1		X25126	5	0	pos_unique	5
X23737	1	0	pos_unique	1		X25137	5	0	pos_unique	5
X23738	1	0	pos_unique	1		X25142	1	0	pos_unique	1
X23757	9	0	pos_unique	9		X25146	5	0	pos_unique	5
X23762	8	0	pos_unique	8		X2515	2	0	pos_unique	2
X23763	1	0	pos_unique	1		X25157	5	0	pos_unique	5
X23766	1	0	pos_unique	1		X2517	1	0	pos_unique	1
X23775	1	0	pos_unique	1		X25179	2	0	pos_unique	2
X23777	7	0	pos_unique	7		X2518	2	0	pos_unique	2
X23788	2	0	pos_unique	2		X2519	1	0	pos_unique	1
X23792	1	0	pos_unique	1		X25191	5	0	pos_unique	5
X23801	4	0	pos_unique	4		X2522	1	0	pos_unique	1
X23803	1	0	pos_unique	1		X25229	2	0	pos_unique	2
X23805	4	0	pos_unique	4		X2523	1	0	pos_unique	1
X23815	1	0	pos_unique	1		X25247	2	0	pos_unique	2
X23839	1	0	pos_unique	1		X25254	1	0	pos_unique	1
X23840	1	0	pos_unique	1		X2527	1	0	pos_unique	1
X23845	6	0	pos_unique	6		X25273	2	0	pos_unique	2
X23848	1	0	pos_unique	1		X25297	4	0	pos_unique	4
X23852	1	0	pos_unique	1		X25302	20	0	pos_unique	20
X23862	8	0	pos_unique	8		X25313	5	0	pos_unique	5
X23863	9	0	pos_unique	9		X25315	5	0	pos_unique	5
X23864	9	0	pos_unique	9		X2532	1	0	pos_unique	1
X23865	9	0	pos_unique	9		X25344	1	0	pos_unique	1
X23884	2	0	pos_unique	2		X25345	1	0	pos_unique	1
X23888	1	0	pos_unique	1		X25351	1	0	pos_unique	1
X23889	2	0	pos_unique	2		X25356	5	0	pos_unique	5
X23895	4	0	pos_unique	4		X25360	5	0	pos_unique	5
X23901	6	0	pos_unique	6		X25398	3	0	pos_unique	3
X23910	1	0	pos_unique	1		X25462	5	0	pos_unique	5
X23911	3	0	pos_unique	3		X25484	1	0	pos_unique	1
X23913	9	0	pos_unique	9		X25486	1	0	pos_unique	1
X23914	9	0	pos_unique	9		X25491	5	0	pos_unique	5
X23916	9	0	pos_unique	9		X25497	1	0	pos_unique	1
X23917	9	0	pos_unique	9		X25509	1	0	pos_unique	1
X23921	10	0	pos_unique	10		X25515	2	0	pos_unique	2
X23922	9	0	pos_unique	9		X25516	1	0	pos_unique	1
X23928	1	0	pos_unique	1		X25529	5	0	pos_unique	5
X23929	1	0	pos_unique	1		X25536	1	0	pos_unique	1
X23935	1	0	pos_unique	1		X25543	2	0	pos_unique	2
X23936	1	0	pos_unique	1		X25563	5	0	pos_unique	5
X23941	1	0	pos_unique	1		X25564	5	0	pos_unique	5
X23942	1	0	pos_unique	1		X25565	5	0	pos_unique	5
X23946	1	0	pos_unique	1		X25566	5	0	pos_unique	5
X23962	1	0	pos_unique	1		X25567	5	0	pos_unique	5
X23983	1	0	pos_unique	1		X25568	5	0	pos_unique	5
X23993	1	0	pos_unique	1		X25569	5	0	pos_unique	5
X23995	1	0	pos_unique	1		X25570	5	0	pos_unique	5
X24003	1	0	pos_unique	1		X25571	5	0	pos_unique	5
X2401	1	0	pos_unique	1		X25580	1	0	pos_unique	1
X24018	1	0	pos_unique	1		X25599	2	0	pos_unique	2
X24022	1	0	pos_unique	1		X25603	10	1	shared	9
X24023	9	0	pos_unique	9		X25615	2	0	pos_unique	2
X24033	9	0	pos_unique	9		X25621	3	0	pos_unique	3
X24059	1	0	pos_unique	1		X25627	14	1	shared	13
X24075	9	0	pos_unique	9		X25644	5	0	pos_unique	5
X24094	1	0	pos_unique	1		X25645	5	0	pos_unique	5
X24095	2	0	pos_unique	2		X25647	3	0	pos_unique	3
X241	1	0	pos_unique	1		X25649	2	0	pos_unique	2
X24110	9	0	pos_unique	9		X2566	4	0	pos_unique	4
X24111	10	0	pos_unique	10		X2567	1	0	pos_unique	1
X24112	10	0	pos_unique	10		X25671	5	0	pos_unique	5
X24113	9	0	pos_unique	9		X25673	5	0	pos_unique	5
X24126	9	0	pos_unique	9		X25692	1	0	pos_unique	1
X24127	9	0	pos_unique	9		X25693	5	0	pos_unique	5
X24133	1	0	pos_unique	1		X25694	2	0	pos_unique	2
X24141	1	0	pos_unique	1		X25695	2	0	pos_unique	2
X24142	1	0	pos_unique	1		X25716	9	0	pos_unique	9
X24151	2	0	pos_unique	2		X25734	2	0	pos_unique	2
X24153	9	0	pos_unique	9		X25735	1	0	pos_unique	1
X24169	1	0	pos_unique	1		X25737	5	0	pos_unique	5
X2422	1	0	pos_unique	1		X25738	5	0	pos_unique	5
X24225	6	0	pos_unique	6		X25744	1	0	pos_unique	1
X24228	9	0	pos_unique	9		X25745	1	0	pos_unique	1
X24231	9	0	pos_unique	9		X25748	1	0	pos_unique	1
X24242	1	0	pos_unique	1		X25764	3	0	pos_unique	3
X2427	3	0	pos_unique	3		X25765	3	0	pos_unique	3
X24281	1	0	pos_unique	1		X25800	4	0	pos_unique	4
X24282	1	0	pos_unique	1		X25826	5	0	pos_unique	5
X24286	1	0	pos_unique	1		X25831	2	0	pos_unique	2
X2429	7	0	pos_unique	7		X25844	5	0	pos_unique	5
X24296	1	0	pos_unique	1		X25859	3	0	pos_unique	3
X2430	2	0	pos_unique	2		X2589	1	0	pos_unique	1
X24301	1	0	pos_unique	1		X25899	1	0	pos_unique	1
X24302	9	0	pos_unique	9		X25901	5	0	pos_unique	5
X24303	1	0	pos_unique	1		X25904	1	0	pos_unique	1
X24304	10	0	pos_unique	10		X25906	1	0	pos_unique	1
X24316	3	0	pos_unique	3		X25908	1	0	pos_unique	1
X24317	9	0	pos_unique	9		X25910	1	0	pos_unique	1
X24318	9	0	pos_unique	9		X25926	5	0	pos_unique	5
X2432	1	0	pos_unique	1		X25934	3	0	pos_unique	3
X24324	9	0	pos_unique	9		X25935	5	0	pos_unique	5
X24349	4	0	pos_unique	4		X25938	4	0	pos_unique	4
X24353	1	0	pos_unique	1		X2594	1	0	pos_unique	1
X24369	5	0	pos_unique	5		X25940	2	0	pos_unique	2
X24376	1	0	pos_unique	1		X25942	2	0	pos_unique	2
X24386	9	0	pos_unique	9		X25971	1	0	pos_unique	1
X24393	9	0	pos_unique	9		X25978	2	0	pos_unique	2
X24394	2	0	pos_unique	2		X25987	1	0	pos_unique	1
X24401	1	0	pos_unique	1		X25991	1	0	pos_unique	1
X24446	1	0	pos_unique	1		X25996	1	0	pos_unique	1
X24471	2	0	pos_unique	2		X25997	1	0	pos_unique	1
X24479	1	0	pos_unique	1		X26	2	0	pos_unique	2
X24487	9	0	pos_unique	9		X26013	5	0	pos_unique	5
X24488	9	0	pos_unique	9		X26015	5	0	pos_unique	5
X24489	9	0	pos_unique	9		X26016	4	0	pos_unique	4
X2449	2	0	pos_unique	2		X26017	5	0	pos_unique	5
X24494	1	0	pos_unique	1		X26018	2	0	pos_unique	2
X24496	5	0	pos_unique	5		X26019	5	0	pos_unique	5
X24511	9	0	pos_unique	9		X26032	1	0	pos_unique	1
X24514	2	0	pos_unique	2		X2605	1	0	pos_unique	1
X24530	1	0	pos_unique	1		X26059	5	0	pos_unique	5
X24533	10	0	pos_unique	10		X26063	1	0	pos_unique	1
X24548	1	0	pos_unique	1		X26073	5	0	pos_unique	5
X24564	1	0	pos_unique	1		X2609	1	0	pos_unique	1
X24567	1	0	pos_unique	1		X26103	3	0	pos_unique	3
X24581	3	0	pos_unique	3		X26104	4	0	pos_unique	4
X24600	6	0	pos_unique	6		X26105	5	0	pos_unique	5
X24610	1	0	pos_unique	1		X26112	1	0	pos_unique	1
X24615	1	0	pos_unique	1		X26144	9	0	pos_unique	9
X24625	1	0	pos_unique	1		X26164	2	0	pos_unique	2
X24628	9	0	pos_unique	9		X26198	7	0	pos_unique	7
X24638	9	0	pos_unique	9		X26201	1	0	pos_unique	1
X24657	1	0	pos_unique	1		X26203	1	0	pos_unique	1
X2466	1	0	pos_unique	1		X26207	2	0	pos_unique	2
X24670	1	0	pos_unique	1		X26209	1	0	pos_unique	1
X24672	9	0	pos_unique	9		X2621	1	0	pos_unique	1
X24684	1	0	pos_unique	1		X26214	1	0	pos_unique	1
X24687	3	0	pos_unique	3		X26218	1	0	pos_unique	1
X24695	2	0	pos_unique	2		X26220	1	0	pos_unique	1
X24699	1	0	pos_unique	1		X26221	1	0	pos_unique	1
X24751	1	0	pos_unique	1		X26234	1	0	pos_unique	1
X24758	1	0	pos_unique	1		X26235	2	0	pos_unique	2
X24760	1	0	pos_unique	1		X26264	5	0	pos_unique	5
X24786	1	0	pos_unique	1		X26265	5	0	pos_unique	5
X24793	1	0	pos_unique	1		X26266	5	0	pos_unique	5
X24799	1	0	pos_unique	1		X2629	1	0	pos_unique	1
X24803	1	0	pos_unique	1		X26299	5	0	pos_unique	5
X24808	1	0	pos_unique	1		X2630	1	0	pos_unique	1
X24826	1	0	pos_unique	1		X26307	5	0	pos_unique	5
X24833	1	0	pos_unique	1		X26309	12	0	pos_unique	12
X24842	1	0	pos_unique	1		X26314	5	0	pos_unique	5
X24843	1	0	pos_unique	1		X26337	2	0	pos_unique	2
X24844	4	0	pos_unique	4		X2636	1	0	pos_unique	1
X24847	1	0	pos_unique	1		X26363	40	0	pos_unique	40
X24848	1	0	pos_unique	1		X26366	3	0	pos_unique	3
X2486	5	0	pos_unique	5		X26376	5	0	pos_unique	5
X24871	4	0	pos_unique	4		X26386	8	0	pos_unique	8
X24876	1	0	pos_unique	1		X2639	1	0	pos_unique	1
X24895	6	0	pos_unique	6		X26390	1	0	pos_unique	1
X24919	1	0	pos_unique	1		X26418	1	0	pos_unique	1
X24955	1	0	pos_unique	1		X2642	2	0	pos_unique	2
X24972	5	0	pos_unique	5		X26423	1	0	pos_unique	1
X24974	5	0	pos_unique	5		X2643	1	0	pos_unique	1
X2498	4	0	pos_unique	4		X26444	1	0	pos_unique	1
X24985	1	0	pos_unique	1		X26447	4	0	pos_unique	4
X24988	1	0	pos_unique	1		X2645	2	0	pos_unique	2
X25013	1	0	pos_unique	1		X26455	1	0	pos_unique	1
X25028	1	0	pos_unique	1		X26456	1	0	pos_unique	1
X25039	3	0	pos_unique	3		X26457	1	0	pos_unique	1
X25043	1	0	pos_unique	1		X2646	2	0	pos_unique	2
X25047	9	0	pos_unique	9		X2647	1	0	pos_unique	1
X25048	9	0	pos_unique	9		X2648	2	0	pos_unique	2
X25049	9	0	pos_unique	9		X2649	1	0	pos_unique	1
X25051	1	0	pos_unique	1		X265	1	0	pos_unique	1
X2507	1	0	pos_unique	1		X26502	1	0	pos_unique	1
X25078	1	0	pos_unique	1		X2651	2	0	pos_unique	2
X25080	1	0	pos_unique	1		X26510	5	0	pos_unique	5
X25096	1	0	pos_unique	1		X26511	5	0	pos_unique	5
X25108	9	0	pos_unique	9		X26512	5	0	pos_unique	5
X25112	1	0	pos_unique	1		X26519	5	0	pos_unique	5
X25126	9	0	pos_unique	9		X26520	5	0	pos_unique	5
X25137	9	0	pos_unique	9		X26526	1	0	pos_unique	1
X25146	9	0	pos_unique	9		X26535	3	0	pos_unique	3
X2515	1	0	pos_unique	1		X26541	1	0	pos_unique	1
X25157	9	0	pos_unique	9		X26545	1	0	pos_unique	1
X25159	1	0	pos_unique	1		X26549	1	0	pos_unique	1
X25168	1	0	pos_unique	1		X26551	1	0	pos_unique	1
X25184	3	0	pos_unique	3		X26590	11	0	pos_unique	11
X2519	1	0	pos_unique	1		X26615	1	0	pos_unique	1
X25192	1	0	pos_unique	1		X26616	1	0	pos_unique	1
X25204	3	0	pos_unique	3		X26618	3	0	pos_unique	3
X25209	2	0	pos_unique	2		X26625	2	1	shared	1
X25222	1	0	pos_unique	1		X26642	1	0	pos_unique	1
X25243	2	0	pos_unique	2		X2665	2	0	pos_unique	2
X2525	1	0	pos_unique	1		X26659	1	0	pos_unique	1
X25278	1	0	pos_unique	1		X26662	2	0	pos_unique	2
X25281	1	0	pos_unique	1		X26663	3	1	shared	2
X25294	1	0	pos_unique	1		X26669	1	0	pos_unique	1
X25297	7	0	pos_unique	7		X26675	1	0	pos_unique	1
X25302	5	0	pos_unique	5		X26676	4	0	pos_unique	4
X2531	1	0	pos_unique	1		X26678	3	0	pos_unique	3
X25313	10	0	pos_unique	10		X26679	1	0	pos_unique	1
X25314	1	0	pos_unique	1		X26680	3	0	pos_unique	3
X25315	2	0	pos_unique	2		X26682	1	0	pos_unique	1
X25322	3	1	shared	2		X26683	1	0	pos_unique	1
X25329	1	0	pos_unique	1		X26685	11	0	pos_unique	11
X25345	1	0	pos_unique	1		X26690	5	0	pos_unique	5
X25350	2	0	pos_unique	2		X26707	9	0	pos_unique	9
X25356	9	0	pos_unique	9		X26722	5	0	pos_unique	5
X25360	9	0	pos_unique	9		X26723	5	0	pos_unique	5
X25365	1	0	pos_unique	1		X26730	1	0	pos_unique	1
X2537	1	0	pos_unique	1		X26755	1	0	pos_unique	1
X25373	1	0	pos_unique	1		X26759	5	0	pos_unique	5
X25391	1	0	pos_unique	1		X26762	2	0	pos_unique	2
X25401	1	0	pos_unique	1		X26775	1	0	pos_unique	1
X25462	9	0	pos_unique	9		X26776	18	0	pos_unique	18
X25464	1	0	pos_unique	1		X26809	2	0	pos_unique	2
X25475	1	0	pos_unique	1		X26811	1	0	pos_unique	1
X25491	9	0	pos_unique	9		X26824	1	0	pos_unique	1
X2550	1	0	pos_unique	1		X26866	5	0	pos_unique	5
X25506	1	0	pos_unique	1		X26892	1	0	pos_unique	1
X25510	4	0	pos_unique	4		X26894	1	0	pos_unique	1
X25511	1	0	pos_unique	1		X26897	1	0	pos_unique	1
X25514	1	0	pos_unique	1		X26898	4	0	pos_unique	4
X25527	1	0	pos_unique	1		X26915	5	0	pos_unique	5
X25529	9	0	pos_unique	9		X26916	5	0	pos_unique	5
X25531	1	0	pos_unique	1		X26926	4	0	pos_unique	4
X25536	2	0	pos_unique	2		X26929	4	0	pos_unique	4
X25543	1	0	pos_unique	1		X26930	1	0	pos_unique	1
X25559	1	0	pos_unique	1		X26935	4	0	pos_unique	4
X25563	10	0	pos_unique	10		X26937	5	0	pos_unique	5
X25564	9	0	pos_unique	9		X26938	5	0	pos_unique	5
X25565	9	0	pos_unique	9		X26940	1	0	pos_unique	1
X25566	9	0	pos_unique	9		X26948	1	0	pos_unique	1
X25567	9	0	pos_unique	9		X26950	1	0	pos_unique	1
X25568	9	0	pos_unique	9		X26956	1	0	pos_unique	1
X25569	9	0	pos_unique	9		X2696	2	0	pos_unique	2
X25570	9	0	pos_unique	9		X26978	3	0	pos_unique	3
X25571	9	0	pos_unique	9		X27	1	0	pos_unique	1
X25582	1	0	pos_unique	1		X27012	3	0	pos_unique	3
X25589	1	0	pos_unique	1		X27013	5	0	pos_unique	5
X2560	1	0	pos_unique	1		X27018	2	0	pos_unique	2
X25615	5	0	pos_unique	5		X27022	1	0	pos_unique	1
X25623	1	0	pos_unique	1		X27044	2	0	pos_unique	2
X25637	1	0	pos_unique	1		X27050	1	0	pos_unique	1
X25644	9	0	pos_unique	9		X27057	1	0	pos_unique	1
X25645	9	0	pos_unique	9		X27063	2	0	pos_unique	2
X25647	1	0	pos_unique	1		X27068	2	0	pos_unique	2
X25649	1	0	pos_unique	1		X27077	1	0	pos_unique	1
X25656	1	0	pos_unique	1		X27095	2	0	pos_unique	2
X25657	1	0	pos_unique	1		X27098	1	0	pos_unique	1
X2566	1	0	pos_unique	1		X27100	5	0	pos_unique	5
X25661	2	0	pos_unique	2		X27102	4	0	pos_unique	4
X2567	1	0	pos_unique	1		X27105	1	0	pos_unique	1
X25671	9	0	pos_unique	9		X27130	2	0	pos_unique	2
X25673	9	0	pos_unique	9		X27132	6	0	pos_unique	6
X25681	1	0	pos_unique	1		X27137	3	0	pos_unique	3
X25682	1	0	pos_unique	1		X27146	5	0	pos_unique	5
X25693	7	0	pos_unique	7		X27172	1	0	pos_unique	1
X2571	1	0	pos_unique	1		X27177	1	0	pos_unique	1
X25716	2	0	pos_unique	2		X27194	1	0	pos_unique	1
X25736	1	0	pos_unique	1		X2721	1	0	pos_unique	1
X25737	9	0	pos_unique	9		X27211	5	0	pos_unique	5
X25738	9	0	pos_unique	9		X27221	5	0	pos_unique	5
X25739	1	0	pos_unique	1		X27243	1	0	pos_unique	1
X25741	1	0	pos_unique	1		X27245	5	0	pos_unique	5
X25749	2	0	pos_unique	2		X27249	1	0	pos_unique	1
X25751	1	0	pos_unique	1		X27251	1	0	pos_unique	1
X25762	1	0	pos_unique	1		X2728	1	0	pos_unique	1
X25764	5	0	pos_unique	5		X2729	2	0	pos_unique	2
X25765	5	0	pos_unique	5		X27296	2	0	pos_unique	2
X25768	1	0	pos_unique	1		X2730	2	0	pos_unique	2
X25769	1	0	pos_unique	1		X27300	4	0	pos_unique	4
X25770	2	0	pos_unique	2		X27302	5	0	pos_unique	5
X25779	1	0	pos_unique	1		X27306	5	0	pos_unique	5
X25800	9	0	pos_unique	9		X2731	1	0	pos_unique	1
[truncated: 3,003 more rows]

## Sheet: TableS6
Table S6 IPHop results of the 10 viral genomes most frequently associated with metabolites in the cell-associated and free virus networks.
top10_viruses	Source	iphop>.9
vRhyme_4044	MG(+)	d__Bacteria;p__Pseudomonadota;c__Alphaproteobacteria;o__Sphingomonadales;f__Sphingomonadaceae;g__Sphingobium
v17vMAG56	MG(+)	d__Bacteria;p__Pseudomonadota;c__Alphaproteobacteria;o__Sphingomonadales;f__Sphingomonadaceae;g__Sphingobium
vRhyme_4195	MG(+)	d__Bacteria;p__Pseudomonadota;c__Gammaproteobacteria;o__Burkholderiales;f__Burkholderiaceae_C;g__Pusillimonas_A
v5vMAG188	MG(+)	d__Bacteria;p__Bacteroidota;c__Bacteroidia;o__Flavobacteriales;f__Flavobacteriaceae;g__Winogradskyella
vRhyme_4265	MG(+)	d__Bacteria;p__Actinomycetota;c__Coriobacteriia;o__Coriobacteriales;f__Atopobiaceae;g__Lancefieldella
v7vMAG135	MG(+)	d__Bacteria;p__Pseudomonadota;c__Alphaproteobacteria;o__Sphingomonadales;f__Sphingomonadaceae;g__Sphingobium
v5vMAG114	MG(+)	d__Bacteria;p__Pseudomonadota;c__Alphaproteobacteria;o__Sphingomonadales;f__Sphingomonadaceae;g__Sphingobium
v7vMAG131	MG(+)	d__Bacteria;p__Pseudomonadota;c__Alphaproteobacteria;o__Sphingomonadales;f__Sphingomonadaceae;g__Sphingobium
v7vMAG97	MG(+)	d__Bacteria;p__Pseudomonadota;c__Alphaproteobacteria;o__Sphingomonadales;f__Sphingomonadaceae;g__Sphingobium
vRhyme_2005	MG(+)	d__Bacteria;p__Pseudomonadota;c__Alphaproteobacteria;o__Pelagibacterales;f__Pelagibacteraceae;g__AG-414-E02
vRhyme_1043	MG(-)	#N/A
vRhyme_2690	MG(-)	#N/A
vRhyme_2409	MG(-)	#N/A
NODE_269_length_14168_cov_7.331467.fasta	MG(-)	#N/A
vRhyme_4959	MG(-)	#N/A
vRhyme_3208	MG(-)	d__Bacteria;p__Bacteroidota;c__Bacteroidia;o__Flavobacteriales;f__Flavobacteriaceae;g__Nonlabens
vRhyme_198	MG(-)	#N/A
vRhyme_1485	MG(-)	d__Bacteria;p__Pseudomonadota;c__Gammaproteobacteria;o__Pseudomonadales;f__Moraxellaceae;g__Acinetobacter
v5vMAG53	MG(-)	d__Bacteria;p__Bacteroidota;c__Bacteroidia;o__Flavobacteriales;f__Flavobacteriaceae;g__Nonlabens
v19vMAG90	MG(-)	d__Bacteria;p__Actinomycetota;c__Acidimicrobiia;o__Actinomarinales;f__Actinomarinaceae;g__Actinomarina
vRhyme_3950	VM(+)	#N/A
vRhyme_4225	VM(+)	d__Bacteria;p__Bacteroidota;c__Bacteroidia;o__Flavobacteriales;f__Flavobacteriaceae;g__Winogradskyella
vRhyme_4224	VM(+)	d__Bacteria;p__Bacillota;c__Bacilli;o__Bacillales;f__DSM-18226;g__Niallia
v5vMAG188	VM(+)	d__Bacteria;p__Bacteroidota;c__Bacteroidia;o__Flavobacteriales;f__Flavobacteriaceae;g__Winogradskyella
NODE_402_length_10120_cov_8.320815	VM(+)	#N/A
vRhyme_4791	VM(+)	#N/A
vRhyme_4584	VM(+)	d__Bacteria;p__Pseudomonadota;c__Gammaproteobacteria;o__Pseudomonadales;f__Halieaceae;g__NZNC01
NODE_8_length_42729_cov_309.755683	VM(+)	#N/A
NODE_6_length_43901_cov_64.764836	VM(+)	#N/A
NODE_1_length_62316_cov_79.381459	VM(+)	#N/A
vRhyme_1286	VM(-)	d__Bacteria;p__Bacteroidota;c__Bacteroidia;o__Flavobacteriales;f__Flavobacteriaceae;g__Winogradskyella
vRhyme_3125	VM(-)	d__Bacteria;p__Bacteroidota;c__Bacteroidia;o__Flavobacteriales;f__Flavobacteriaceae;g__Muricauda_A
vRhyme_1214	VM(-)	#N/A
vRhyme_1154	VM(-)	#N/A
v16vMAG56	VM(-)	d__Bacteria;p__Pseudomonadota;c__Alphaproteobacteria;o__Pelagibacterales;f__Pelagibacteraceae;g__GCA-002704185
v12vMAG115	VM(-)	d__Bacteria;p__Bacteroidota;c__Bacteroidia;o__Bacteroidales;f__Bacteroidaceae;g__Bacteroides
vRhyme_807	VM(-)	d__Bacteria;p__Pseudomonadota;c__Alphaproteobacteria;o__Caulobacterales;f__Maricaulaceae;g__Hyphobacterium
NODE_851_length_10089_cov_5.366454	VM(-)	#N/A
NODE_632_length_11755_cov_6.326752	VM(-)	d__Bacteria;p__Bacteroidota;c__Bacteroidia;o__Flavobacteriales;f__Crocinitomicaceae;g__UBA952
NODE_11_length_40367_cov_7.889363	VM(-)	#N/A

## Sheet: TableS7and8
Table S7 Counts and p-value from pairwise Fisher’s t-test, testing differences between viral lifestyles and compound associations for cell-associated viruses.								Table S8 Counts and p-value from pairwise Fisher’s t-test, testing differences between viral lifestyles and compound associations for free viruses.
all_class	lifestyle	observed	odds_ratio	p_value	direction	p_adj		all_class	lifestyle	observed	odds_ratio	p_value	direction	p_adj
Fatty Acyls	lytic	887	0.581921	2.19091e-25	depleted	2.30046e-23		Carboximidic acids and derivatives	lytic	7	0.0283023	9.86e-17	depleted	9.86e-15
Fatty Acyls	temperate	1392	1.71845	2.19091e-25	enriched	2.30046e-23		Carboximidic acids and derivatives	temperate	19	35.3328	9.86e-17	enriched	9.86e-15
Cinnamic acids and derivatives	lytic	14	Inf	3.19615e-05	enriched	0.00111865		Fatty Acyls	lytic	1348	2.68837	2.75e-12	enriched	1.38e-10
Cinnamic acids and derivatives	temperate	0	0	3.19615e-05	depleted	0.00111865		Fatty Acyls	temperate	49	0.371972	2.75e-12	depleted	1.38e-10
Flavonoids	lytic	82	2.21524	2.37504e-05	enriched	0.00111865		Carboxylic acids and derivatives	lytic	132	0.29312	3.25e-08	depleted	1.08e-06
Flavonoids	temperate	41	0.451418	2.37504e-05	depleted	0.00111865		Carboxylic acids and derivatives	temperate	34	3.41157	3.25e-08	enriched	1.08e-06
Benzene and substituted derivatives	lytic	149	1.67494	9.52454e-05	enriched	0.00232109		Organic phosphines and derivatives	lytic	2	0.0226353	3.81e-07	depleted	9.54e-06
Benzene and substituted derivatives	temperate	99	0.597036	9.52454e-05	depleted	0.00232109		Organic phosphines and derivatives	temperate	7	44.1788	3.81e-07	enriched	9.54e-06
Steroids and steroid derivatives	lytic	294	1.4225	0.000110528	enriched	0.00232109		Organooxygen compounds	lytic	426	4.08278	4.85e-07	enriched	9.71e-06
Steroids and steroid derivatives	temperate	232	0.702987	0.000110528	depleted	0.00232109		Organooxygen compounds	temperate	9	0.244931	4.85e-07	depleted	9.71e-06
Carboxylic acids and derivatives	lytic	80	1.92234	0.000412543	enriched	0.0072195		Organonitrogen compounds	lytic	126	0.332251	2.51e-06	depleted	4.19e-05
Carboxylic acids and derivatives	temperate	46	0.520198	0.000412543	depleted	0.0072195		Organonitrogen compounds	temperate	29	3.00977	2.51e-06	enriched	4.19e-05
Phenols	lytic	22	4.02568	0.00106151	enriched	0.0159226		Yohimbine-like alkaloids	lytic	7	0.0792344	2.61e-05	depleted	0.00037353
Phenols	temperate	6	0.248405	0.00106151	depleted	0.0159226		Yohimbine-like alkaloids	temperate	7	12.6208	2.61e-05	enriched	0.00037353
Diazanaphthalenes	lytic	33	2.26567	0.00625929	enriched	0.0821531		Pyrrolidines	lytic	28	0.220921	0.00033286	depleted	0.00416078
Diazanaphthalenes	temperate	16	0.44137	0.00625929	depleted	0.0821531		Pyrrolidines	temperate	10	4.52651	0.00033286	enriched	0.00416078
Dioxanes	lytic	11	6.02363	0.010044	enriched	0.11718		Corynanthe type	lytic	39	0.279609	0.00089392	depleted	0.00993249
Dioxanes	temperate	2	0.166013	0.010044	depleted	0.11718		Corynanthe type	temperate	11	3.57643	0.00089392	enriched	0.00993249
Phenylalanine-derived alkaloids	lytic	6	Inf	0.0118875	enriched	0.124819		Flavonoids	lytic	112	0.437689	0.00201287	depleted	0.0201287
Phenylalanine-derived alkaloids	temperate	0	0	0.0118875	depleted	0.124819		Flavonoids	temperate	20	2.28473	0.00201287	enriched	0.0201287
Indanes	lytic	7	7.65918	0.0319383	enriched	0.304866		Pyridines and derivatives	lytic	51	0.366531	0.00542031	depleted	0.0451693
Indanes	temperate	1	0.130562	0.0319383	depleted	0.304866		Pyridines and derivatives	temperate	11	2.72828	0.00542031	enriched	0.0451693
Norlabdane diterpenoids	lytic	12	3.28514	0.0421961	enriched	0.340814		Triazines	lytic	36	0.31692	0.00512936	depleted	0.0451693
Norlabdane diterpenoids	temperate	4	0.304401	0.0421961	depleted	0.340814		Triazines	temperate	9	3.15537	0.00512936	enriched	0.0451693
Organonitrogen compounds	lytic	86	1.41304	0.0404387	enriched	0.340814		Pyrroloquinoline alkaloids	lytic	1	0.0401207	0.0157851	depleted	0.121424
Organonitrogen compounds	temperate	67	0.707696	0.0404387	depleted	0.340814		Pyrroloquinoline alkaloids	temperate	2	24.9248	0.0157851	enriched	0.121424
Corynanthe type	lytic	41	1.6671	0.0501491	enriched	0.364843		Steroids and steroid derivatives	lytic	427	1.69856	0.0183214	enriched	0.130867
Corynanthe type	temperate	27	0.599842	0.0501491	depleted	0.364843		Steroids and steroid derivatives	temperate	21	0.588733	0.0183214	depleted	0.130867
Linear 1,3-diarylpropanoids	lytic	4	Inf	0.0521204	enriched	0.364843		Benzene and substituted derivatives	lytic	278	0.637103	0.0252467	depleted	0.168311
Linear 1,3-diarylpropanoids	temperate	0	0	0.0521204	depleted	0.364843		Benzene and substituted derivatives	temperate	34	1.56961	0.0252467	enriched	0.168311
Macrolide lactones	lytic	42	0.691204	0.0653237	depleted	0.428687		Organic phosphoric acids and derivatives	lytic	47	Inf	0.0470605	enriched	0.294128
Macrolide lactones	temperate	66	1.44675	0.0653237	enriched	0.428687		Organic phosphoric acids and derivatives	temperate	0	0	0.0470605	depleted	0.294128
Benzimidazoles	lytic	3	Inf	0.109109	enriched	0.477352		Aminoacids	lytic	0	0	0.0744886	depleted	0.372443
Benzimidazoles	temperate	0	0	0.109109	depleted	0.477352		Aminoacids	temperate	1	Inf	0.0744886	enriched	0.372443
Diazinanes	lytic	3	Inf	0.109109	enriched	0.477352		Aspidosperma type|Aspidosperma-Iboga hybrid type (Vinca alkaloids)	lytic	0	0	0.0744886	depleted	0.372443
Diazinanes	temperate	0	0	0.109109	depleted	0.477352		Aspidosperma type|Aspidosperma-Iboga hybrid type (Vinca alkaloids)	temperate	1	Inf	0.0744886	enriched	0.372443
Imidazole alkaloids	lytic	3	Inf	0.109109	enriched	0.477352		Branched fatty acids	lytic	0	0	0.0744886	depleted	0.372443
Imidazole alkaloids	temperate	0	0	0.109109	depleted	0.477352		Branched fatty acids	temperate	1	Inf	0.0744886	enriched	0.372443
Isocoumarans	lytic	7	3.82917	0.0963866	enriched	0.477352		Lactones	lytic	41	Inf	0.0711321	enriched	0.372443
Isocoumarans	temperate	2	0.261153	0.0963866	depleted	0.477352		Lactones	temperate	0	0	0.0711321	depleted	0.372443
Lupin alkaloids	lytic	13	2.37207	0.105222	enriched	0.477352		Glycerophospholipids	lytic	6	0.240603	0.114923	depleted	0.486986
Lupin alkaloids	temperate	6	0.421574	0.105222	depleted	0.477352		Glycerophospholipids	temperate	2	4.15622	0.114923	enriched	0.486986
Organic phosphoric acids and derivatives	lytic	29	0.656966	0.0849548	depleted	0.477352		Isoflavonoids	lytic	94	2.55193	0.116877	enriched	0.486986
Organic phosphoric acids and derivatives	temperate	48	1.52215	0.0849548	enriched	0.477352		Isoflavonoids	temperate	3	0.39186	0.116877	depleted	0.486986
Organooxygen compounds	lytic	314	0.874183	0.0937785	depleted	0.477352		Keto acids and derivatives	lytic	6	0.240603	0.114923	depleted	0.486986
Organooxygen compounds	temperate	387	1.14392	0.0937785	enriched	0.477352		Keto acids and derivatives	temperate	2	4.15622	0.114923	enriched	0.486986
Purine nucleos(t)ides	lytic	3	Inf	0.109109	enriched	0.477352		Pyrrolizidine alkaloids	lytic	13	0.347084	0.111436	depleted	0.486986
Purine nucleos(t)ides	temperate	0	0	0.109109	depleted	0.477352		Pyrrolizidine alkaloids	temperate	3	2.88115	0.111436	enriched	0.486986
Aurones|Neoflavonoids	lytic	6	0.467251	0.121845	depleted	0.494493		Aspidosperma type	lytic	1	0.080387	0.143442	depleted	0.494628
Aurones|Neoflavonoids	temperate	14	2.14018	0.121845	enriched	0.494493		Aspidosperma type	temperate	1	12.4398	0.143442	enriched	0.494628
Isoflavonoids	lytic	30	1.56567	0.122896	enriched	0.494493		Benzodiazepines	lytic	1	0.080387	0.143442	depleted	0.494628
Isoflavonoids	temperate	21	0.638703	0.122896	depleted	0.494493		Benzodiazepines	temperate	1	12.4398	0.143442	enriched	0.494628
Thioethers	lytic	8	2.91734	0.131865	enriched	0.494493		Isoindoles and derivatives	lytic	1	0.080387	0.143442	depleted	0.494628
Thioethers	temperate	3	0.342778	0.131865	depleted	0.494493		Isoindoles and derivatives	temperate	1	12.4398	0.143442	enriched	0.494628
Triazines	lytic	8	2.91734	0.131865	enriched	0.494493		Macrolide lactones	lytic	59	4.79444	0.130029	enriched	0.494628
Triazines	temperate	3	0.342778	0.131865	depleted	0.494493		Macrolide lactones	temperate	1	0.208575	0.130029	depleted	0.494628
Piperidines	lytic	22	0.665347	0.147036	depleted	0.532372		pteridine alkaloids	lytic	1	0.080387	0.143442	depleted	0.494628
Piperidines	temperate	36	1.50297	0.147036	enriched	0.532372		pteridine alkaloids	temperate	1	12.4398	0.143442	enriched	0.494628
Phenol ethers	lytic	9	2.46163	0.16507	enriched	0.577744		Benzopyrans	lytic	30	Inf	0.165451	enriched	0.551504
Phenol ethers	temperate	4	0.406235	0.16507	depleted	0.577744		Benzopyrans	temperate	0	0	0.165451	depleted	0.551504
Aspidosperma type	lytic	2	Inf	0.228372	enriched	0.599478		Dioxanes	lytic	13	0.521917	0.308863	depleted	0.996331
Aspidosperma type	temperate	0	0	0.228372	depleted	0.599478		Dioxanes	temperate	2	1.91601	0.308863	enriched	0.996331
Carboline alkaloids	lytic	2	Inf	0.228372	enriched	0.599478		Aflatoxins|Methyl xanthones	lytic	1	Inf	1	enriched	1
Carboline alkaloids	temperate	0	0	0.228372	depleted	0.599478		Aflatoxins|Methyl xanthones	temperate	0	0	1	depleted	1
Isocoumarins	lytic	2	Inf	0.228372	enriched	0.599478		Ansa peptide alkaloids	lytic	5	Inf	1	enriched	1
Isocoumarins	temperate	0	0	0.228372	depleted	0.599478		Ansa peptide alkaloids	temperate	0	0	1	depleted	1
Norkaurane diterpenoids	lytic	2	Inf	0.228372	enriched	0.599478		Anthracenes	lytic	4	Inf	1	enriched	1
Norkaurane diterpenoids	temperate	0	0	0.228372	depleted	0.599478		Anthracenes	temperate	0	0	1	depleted	1
Oxazinanes	lytic	2	Inf	0.228372	enriched	0.599478		Aporphine alkaloids|Isoquinoline alkaloids	lytic	1	Inf	1	enriched	1
Oxazinanes	temperate	0	0	0.228372	depleted	0.599478		Aporphine alkaloids|Isoquinoline alkaloids	temperate	0	0	1	depleted	1
Picrotoxane sesquiterpenoids	lytic	2	Inf	0.228372	enriched	0.599478		Aryl halides	lytic	1	Inf	1	enriched	1
Picrotoxane sesquiterpenoids	temperate	0	0	0.228372	depleted	0.599478		Aryl halides	temperate	0	0	1	depleted	1
Prenol lipids	lytic	555	1.0904	0.190383	enriched	0.599478		Aspidosperma-Iboga hybrid type (Vinca alkaloids)	lytic	5	Inf	1	enriched	1
Prenol lipids	temperate	564	0.917094	0.190383	depleted	0.599478		Aspidosperma-Iboga hybrid type (Vinca alkaloids)	temperate	0	0	1	depleted	1
Purine nucleosides	lytic	2	Inf	0.228372	enriched	0.599478		Aurones	lytic	5	Inf	1	enriched	1
Purine nucleosides	temperate	0	0	0.228372	depleted	0.599478		Aurones	temperate	0	0	1	depleted	1
Pyridines and derivatives	lytic	11	2.00591	0.223959	enriched	0.599478		Aurones|Neoflavonoids	lytic	11	Inf	1	enriched	1
Pyridines and derivatives	temperate	6	0.498526	0.223959	depleted	0.599478		Aurones|Neoflavonoids	temperate	0	0	1	depleted	1
Strychnos type	lytic	2	Inf	0.228372	enriched	0.599478		Azaphilones	lytic	1	Inf	1	enriched	1
Strychnos type	temperate	0	0	0.228372	depleted	0.599478		Azaphilones	temperate	0	0	1	depleted	1
Diarylheptanoids	lytic	6	0.545405	0.245527	depleted	0.625958		Azoles	lytic	36	0.722326	0.537447	depleted	1
Diarylheptanoids	temperate	12	1.8335	0.245527	enriched	0.625958		Azoles	temperate	4	1.38442	0.537447	enriched	1
N-acyl amines	lytic	8	2.18748	0.250383	enriched	0.625958		Benzazepines	lytic	4	Inf	1	enriched	1
N-acyl amines	temperate	4	0.457147	0.250383	depleted	0.625958		Benzazepines	temperate	0	0	1	depleted	1
Iboga type	lytic	5	2.73327	0.270044	enriched	0.65941		Benzimidazoles	lytic	1	Inf	1	enriched	1
Iboga type	temperate	2	0.365862	0.270044	depleted	0.65941		Benzimidazoles	temperate	0	0	1	depleted	1
Diazines	lytic	14	1.53153	0.314402	enriched	0.709259		Benzodiazepine alkaloids	lytic	5	Inf	1	enriched	1
Diazines	temperate	10	0.65294	0.314402	depleted	0.709259		Benzodiazepine alkaloids	temperate	0	0	1	depleted	1
Hydroxy acids and derivatives	lytic	10	1.82302	0.317478	enriched	0.709259		Benzophenanthridine alkaloids	lytic	1	Inf	1	enriched	1
Hydroxy acids and derivatives	temperate	6	0.548542	0.317478	depleted	0.709259		Benzophenanthridine alkaloids	temperate	0	0	1	depleted	1
Keto acids and derivatives	lytic	10	1.82302	0.317478	enriched	0.709259		Benzothiazepines	lytic	3	Inf	1	enriched	1
Keto acids and derivatives	temperate	6	0.548542	0.317478	depleted	0.709259		Benzothiazepines	temperate	0	0	1	depleted	1
Piperidine alkaloids	lytic	33	1.33852	0.299463	enriched	0.709259		Benzothiazines	lytic	5	Inf	1	enriched	1
Piperidine alkaloids	temperate	27	0.747092	0.299463	depleted	0.709259		Benzothiazines	temperate	0	0	1	depleted	1
Glycerophospholipids	lytic	6	2.18675	0.325649	enriched	0.712358		Carboline alkaloids	lytic	7	Inf	1	enriched	1
Glycerophospholipids	temperate	3	0.4573	0.325649	depleted	0.712358		Carboline alkaloids	temperate	0	0	1	depleted	1
Amarylidaceae alkaloids	lytic	1	Inf	0.477922	enriched	0.715898		Cinnamic acids and derivatives	lytic	35	1.41143	1	enriched	1
Amarylidaceae alkaloids	temperate	0	0	0.477922	depleted	0.715898		Cinnamic acids and derivatives	temperate	2	0.7085	1	depleted	1
Aspidosperma type|Corynanthe type	lytic	1	Inf	0.477922	enriched	0.715898		Corynanthe type|Simple oxindole alkaloids	lytic	5	Inf	1	enriched	1
Aspidosperma type|Corynanthe type	temperate	0	0	0.477922	depleted	0.715898		Corynanthe type|Simple oxindole alkaloids	temperate	0	0	1	depleted	1
Aspidosperma type|Corynanthe type|Strychnos type	lytic	1	Inf	0.477922	enriched	0.715898		Coumarins and derivatives	lytic	36	0.722326	0.537447	depleted	1
Aspidosperma type|Corynanthe type|Strychnos type	temperate	0	0	0.477922	depleted	0.715898		Coumarins and derivatives	temperate	4	1.38442	0.537447	enriched	1
Aspidosperma-Iboga hybrid type (Vinca alkaloids)	lytic	3	0.545826	0.511356	depleted	0.715898		Diarylheptanoids	lytic	10	Inf	1	enriched	1
Aspidosperma-Iboga hybrid type (Vinca alkaloids)	temperate	6	1.83209	0.511356	enriched	0.715898		Diarylheptanoids	temperate	0	0	1	depleted	1
Aurones	lytic	3	0.545826	0.511356	depleted	0.715898		Diazanaphthalenes	lytic	30	1.20853	1	enriched	1
Aurones	temperate	6	1.83209	0.511356	enriched	0.715898		Diazanaphthalenes	temperate	2	0.827448	1	depleted	1
Benzodiazepine alkaloids	lytic	3	0.545826	0.511356	depleted	0.715898		Diazinanes	lytic	1	Inf	1	enriched	1
Benzodiazepine alkaloids	temperate	6	1.83209	0.511356	enriched	0.715898		Diazinanes	temperate	0	0	1	depleted	1
Benzofurans	lytic	1	Inf	0.477922	enriched	0.715898		Diazines	lytic	15	Inf	0.621483	enriched	1
Benzofurans	temperate	0	0	0.477922	depleted	0.715898		Diazines	temperate	0	0	0.621483	depleted	1
Benzothiazines	lytic	3	0.545826	0.511356	depleted	0.715898		Dihydrofurans	lytic	4	Inf	1	enriched	1
Benzothiazines	temperate	6	1.83209	0.511356	enriched	0.715898		Dihydrofurans	temperate	0	0	1	depleted	1
Branched fatty acids	lytic	1	Inf	0.477922	enriched	0.715898		Dipeptides	lytic	1	Inf	1	enriched	1
Branched fatty acids	temperate	0	0	0.477922	depleted	0.715898		Dipeptides	temperate	0	0	1	depleted	1
Carboximidic acids and derivatives	lytic	2	0.43668	0.456079	depleted	0.715898		Epoxides	lytic	1	Inf	1	enriched	1
Carboximidic acids and derivatives	temperate	5	2.29001	0.456079	enriched	0.715898		Epoxides	temperate	0	0	1	depleted	1
Corynanthe type|Simple indole alkaloids	lytic	1	Inf	0.477922	enriched	0.715898		Fusicoccane diterpenoids	lytic	12	Inf	1	enriched	1
Corynanthe type|Simple indole alkaloids	temperate	0	0	0.477922	depleted	0.715898		Fusicoccane diterpenoids	temperate	0	0	1	depleted	1
Depsides	lytic	1	Inf	0.477922	enriched	0.715898		Glycerolipids	lytic	11	Inf	1	enriched	1
Depsides	temperate	0	0	0.477922	depleted	0.715898		Glycerolipids	temperate	0	0	1	depleted	1
Depsidones	lytic	1	Inf	0.477922	enriched	0.715898		Griseofulvins	lytic	5	Inf	1	enriched	1
Depsidones	temperate	0	0	0.477922	depleted	0.715898		Griseofulvins	temperate	0	0	1	depleted	1
Furanoid lignans	lytic	1	Inf	0.477922	enriched	0.715898		Hydroxy acids and derivatives	lytic	15	Inf	0.621483	enriched	1
Furanoid lignans	temperate	0	0	0.477922	depleted	0.715898		Hydroxy acids and derivatives	temperate	0	0	0.621483	depleted	1
Furofuranoid lignans	lytic	1	Inf	0.477922	enriched	0.715898		Iboga type	lytic	5	Inf	1	enriched	1
Furofuranoid lignans	temperate	0	0	0.477922	depleted	0.715898		Iboga type	temperate	0	0	1	depleted	1
Griseofulvins	lytic	3	0.545826	0.511356	depleted	0.715898		Imidazopyrimidines	lytic	9	Inf	1	enriched	1
Griseofulvins	temperate	6	1.83209	0.511356	enriched	0.715898		Imidazopyrimidines	temperate	0	0	1	depleted	1
Imidazopyrimidines	lytic	9	1.64023	0.440204	enriched	0.715898		Indanes	lytic	5	Inf	1	enriched	1
Imidazopyrimidines	temperate	6	0.60967	0.440204	depleted	0.715898		Indanes	temperate	0	0	1	depleted	1
Isoindole alkaloids	lytic	1	Inf	0.477922	enriched	0.715898		Indoles and derivatives	lytic	93	1.07064	1	enriched	1
Isoindole alkaloids	temperate	0	0	0.477922	depleted	0.715898		Indoles and derivatives	temperate	7	0.934018	1	depleted	1
Isoquinolines and derivatives	lytic	3	0.545826	0.511356	depleted	0.715898		Isocoumarans	lytic	5	Inf	1	enriched	1
Isoquinolines and derivatives	temperate	6	1.83209	0.511356	enriched	0.715898		Isocoumarans	temperate	0	0	1	depleted	1
Lactams	lytic	3	0.545826	0.511356	depleted	0.715898		Isocoumarins	lytic	1	Inf	1	enriched	1
Lactams	temperate	6	1.83209	0.511356	enriched	0.715898		Isocoumarins	temperate	0	0	1	depleted	1
Monomeric stilbenes	lytic	1	Inf	0.477922	enriched	0.715898		Isoquinoline alkaloids	lytic	1	Inf	1	enriched	1
Monomeric stilbenes	temperate	0	0	0.477922	depleted	0.715898		Isoquinoline alkaloids	temperate	0	0	1	depleted	1
Naphthopyrans	lytic	1	Inf	0.477922	enriched	0.715898		Isoquinoline alkaloids|Morphinan alkaloids	lytic	6	Inf	1	enriched	1
Naphthopyrans	temperate	0	0	0.477922	depleted	0.715898		Isoquinoline alkaloids|Morphinan alkaloids	temperate	0	0	1	depleted	1
Peptidomimetics	lytic	1	Inf	0.477922	enriched	0.715898		Isoquinoline alkaloids|Tetrahydroisoquinoline alkaloids	lytic	5	Inf	1	enriched	1
Peptidomimetics	temperate	0	0	0.477922	depleted	0.715898		Isoquinoline alkaloids|Tetrahydroisoquinoline alkaloids	temperate	0	0	1	depleted	1
Pyrazolopyrimidines	lytic	1	Inf	0.477922	enriched	0.715898		Isoquinolines and derivatives	lytic	5	Inf	1	enriched	1
Pyrazolopyrimidines	temperate	0	0	0.477922	depleted	0.715898		Isoquinolines and derivatives	temperate	0	0	1	depleted	1
Quinolizidine alkaloids	lytic	1	Inf	0.477922	enriched	0.715898		Kavalactones and derivatives	lytic	2	Inf	1	enriched	1
Quinolizidine alkaloids	temperate	0	0	0.477922	depleted	0.715898		Kavalactones and derivatives	temperate	0	0	1	depleted	1
Stemona alkaloids	lytic	1	Inf	0.477922	enriched	0.715898		Lactams	lytic	4	Inf	1	enriched	1
Stemona alkaloids	temperate	0	0	0.477922	depleted	0.715898		Lactams	temperate	0	0	1	depleted	1
Tetrapyrroles and derivatives	lytic	1	Inf	0.477922	enriched	0.715898		Linear 1,3-diarylpropanoids	lytic	9	0.723892	0.539199	depleted	1
Tetrapyrroles and derivatives	temperate	0	0	0.477922	depleted	0.715898		Linear 1,3-diarylpropanoids	temperate	1	1.38142	0.539199	enriched	1
Benzopyrans	lytic	26	0.834053	0.518332	depleted	0.716116		Lupin alkaloids	lytic	20	Inf	0.395109	enriched	1
Benzopyrans	temperate	34	1.19896	0.518332	enriched	0.716116		Lupin alkaloids	temperate	0	0	0.395109	depleted	1
Pyrans	lytic	5	0.682296	0.585573	depleted	0.798509		N-acyl amines	lytic	10	Inf	1	enriched	1
Pyrans	temperate	8	1.46564	0.585573	enriched	0.798509		N-acyl amines	temperate	0	0	1	depleted	1
Indoles and derivatives	lytic	47	1.11783	0.602944	enriched	0.80962		Neoflavonoids	lytic	5	Inf	1	enriched	1
Indoles and derivatives	temperate	46	0.894592	0.602944	depleted	0.80962		Neoflavonoids	temperate	0	0	1	depleted	1
Pyrimidine nucleosides	lytic	2	2.18528	0.609142	enriched	0.80962		Norlabdane diterpenoids	lytic	12	Inf	1	enriched	1
Pyrimidine nucleosides	temperate	1	0.457606	0.609142	depleted	0.80962		Norlabdane diterpenoids	temperate	0	0	1	depleted	1
Benzazepines	lytic	3	1.63905	0.674869	enriched	0.87483		Organic carbonic acids and derivatives	lytic	3	Inf	1	enriched	1
Benzazepines	temperate	2	0.61011	0.674869	depleted	0.87483		Organic carbonic acids and derivatives	temperate	0	0	1	depleted	1
Dihydrofurans	lytic	3	1.63905	0.674869	enriched	0.87483		Organic thiophosphoric acids and derivatives	lytic	2	Inf	1	enriched	1
Dihydrofurans	temperate	2	0.61011	0.674869	depleted	0.87483		Organic thiophosphoric acids and derivatives	temperate	0	0	1	depleted	1
Lactones	lytic	26	0.886679	0.693374	depleted	0.887858		Oxazinanes	lytic	4	Inf	1	enriched	1
Lactones	temperate	32	1.1278	0.693374	enriched	0.887858		Oxazinanes	temperate	0	0	1	depleted	1
Corynanthe type|Simple oxindole alkaloids	lytic	4	0.727962	0.756119	depleted	0.93403		Phenol ethers	lytic	7	Inf	1	enriched	1
Corynanthe type|Simple oxindole alkaloids	temperate	6	1.3737	0.756119	enriched	0.93403		Phenol ethers	temperate	0	0	1	depleted	1
Neoflavonoids	lytic	4	0.727962	0.756119	depleted	0.93403		Phenols	lytic	25	0.66904	0.46109	depleted	1
Neoflavonoids	temperate	6	1.3737	0.756119	enriched	0.93403		Phenols	temperate	3	1.49468	0.46109	enriched	1
Pyrimidine nucleos(t)ides	lytic	4	0.727962	0.756119	depleted	0.93403		Phenylethylamines	lytic	1	Inf	1	enriched	1
Pyrimidine nucleos(t)ides	temperate	6	1.3737	0.756119	enriched	0.93403		Phenylethylamines	temperate	0	0	1	depleted	1
Fusicoccane diterpenoids	lytic	5	0.779971	0.776847	depleted	0.935002		Piperidine alkaloids	lytic	30	2.42313	0.725977	enriched	1
Fusicoccane diterpenoids	temperate	7	1.2821	0.776847	enriched	0.935002		Piperidine alkaloids	temperate	1	0.41269	0.725977	depleted	1
Isoquinoline alkaloids|Morphinan alkaloids	lytic	7	1.275	0.78362	enriched	0.935002		Piperidines	lytic	33	2.6671	0.512744	enriched	1
Isoquinoline alkaloids|Morphinan alkaloids	temperate	6	0.784313	0.78362	depleted	0.935002		Piperidines	temperate	1	0.374939	0.512744	depleted	1
Pyrrolizidine alkaloids	lytic	7	1.275	0.78362	enriched	0.935002		Prenol lipids	lytic	746	0.94438	0.662562	depleted	1
Pyrrolizidine alkaloids	temperate	6	0.784313	0.78362	depleted	0.935002		Prenol lipids	temperate	63	1.0589	0.662562	enriched	1
Glycerolipids	lytic	10	1.21439	0.818973	enriched	0.966205		Purine alkaloids	lytic	1	Inf	1	enriched	1
Glycerolipids	temperate	9	0.823457	0.818973	depleted	0.966205		Purine alkaloids	temperate	0	0	1	depleted	1
Ansa peptide alkaloids	lytic	6	1.09254	1	enriched	1		Purine nucleos(t)ides	lytic	7	Inf	1	enriched	1
Ansa peptide alkaloids	temperate	6	0.915295	1	depleted	1		Purine nucleos(t)ides	temperate	0	0	1	depleted	1
Anthracenes	lytic	1	1.0924	1	enriched	1		Pyrans	lytic	7	0.562829	0.461897	depleted	1
Anthracenes	temperate	1	0.915415	1	depleted	1		Pyrans	temperate	1	1.77674	0.461897	enriched	1
Aspidosperma type|Strychnos type	lytic	0	0	1	depleted	1		Pyridine alkaloids	lytic	4	Inf	1	enriched	1
Aspidosperma type|Strychnos type	temperate	1	Inf	1	enriched	1		Pyridine alkaloids	temperate	0	0	1	depleted	1
Azaphilones	lytic	1	1.0924	1	enriched	1		Pyrimidine nucleos(t)ides	lytic	6	Inf	1	enriched	1
Azaphilones	temperate	1	0.915415	1	depleted	1		Pyrimidine nucleos(t)ides	temperate	0	0	1	depleted	1
Azoles	lytic	20	0.94959	0.879755	depleted	1		Quinazoline alkaloids	lytic	3	Inf	1	enriched	1
Azoles	temperate	23	1.05309	0.879755	enriched	1		Quinazoline alkaloids	temperate	0	0	1	depleted	1
Chromones	lytic	0	0	1	depleted	1		Quinolines and derivatives	lytic	66	1.06325	1	enriched	1
Chromones	temperate	1	Inf	1	enriched	1		Quinolines and derivatives	temperate	5	0.940516	1	depleted	1
Coumarins and derivatives	lytic	22	1.093	0.879889	enriched	1		Quinolizidine alkaloids	lytic	6	Inf	1	enriched	1
Coumarins and derivatives	temperate	22	0.91491	0.879889	depleted	1		Quinolizidine alkaloids	temperate	0	0	1	depleted	1
Isoquinoline alkaloids|Tetrahydroisoquinoline alkaloids	lytic	5	0.910223	1	depleted	1		Quinolizidines	lytic	1	Inf	1	enriched	1
Isoquinoline alkaloids|Tetrahydroisoquinoline alkaloids	temperate	6	1.09863	1	enriched	1		Quinolizidines	temperate	0	0	1	depleted	1
Organic phosphines and derivatives	lytic	0	0	1	depleted	1		Simple coumarins	lytic	21	Inf	0.398766	enriched	1
Organic phosphines and derivatives	temperate	1	Inf	1	enriched	1		Simple coumarins	temperate	0	0	0.398766	depleted	1
pteridine alkaloids	lytic	0	0	1	depleted	1		Terpenoid alkaloids	lytic	11	Inf	1	enriched	1
pteridine alkaloids	temperate	1	Inf	1	enriched	1		Terpenoid alkaloids	temperate	0	0	1	depleted	1
Pyridine alkaloids	lytic	5	0.910223	1	depleted	1		Thioethers	lytic	5	Inf	1	enriched	1
Pyridine alkaloids	temperate	6	1.09863	1	enriched	1		Thioethers	temperate	0	0	1	depleted	1
Pyrrolidines	lytic	10	0.993064	1	depleted	1
Pyrrolidines	temperate	11	1.00698	1	enriched	1
Quinolines and derivatives	lytic	45	1.02446	0.917158	enriched	1
Quinolines and derivatives	temperate	48	0.976125	0.917158	depleted	1
Simple coumarins	lytic	17	0.977286	1	depleted	1
Simple coumarins	temperate	19	1.02324	1	enriched	1
Terpenoid alkaloids	lytic	10	0.910084	1	depleted	1
Terpenoid alkaloids	temperate	12	1.0988	1	enriched	1
Yohimbine-like alkaloids	lytic	0	0	1	depleted	1
Yohimbine-like alkaloids	temperate	1	Inf	1	enriched	1

## Sheet: TableS9and10
Table S9 Pearson’s residuals testing differences between viral lifestyles and compound associations for cell-associated viruses.				Table S10 Pearson’s residuals testing differences between viral lifestyles and compound associations for free viruses.
all_class	lytic_pearsonresiduals	temperate_pearsonresiduals		all_class	lytic_residuals	temperate_residuals
Fatty Acyls	-6.12626	5.86146		Carboximidic acids and derivatives	-3.47845	12.2612
Macrolide lactones	-1.33839	1.28054		Organic phosphines and derivatives	-2.19313	7.73055
Organic phosphoric acids and derivatives	-1.28579	1.23021		Carboxylic acids and derivatives	-1.74546	6.15256
Aurones|Neoflavonoids	-1.15097	1.10123		Yohimbine-like alkaloids	-1.65495	5.83351
Organooxygen compounds	-1.14858	1.09893		Fatty Acyls	1.53127	-5.39756
Piperidines	-1.08633	1.03938		Organonitrogen compounds	-1.45729	5.13678
Diarylheptanoids	-0.887342	0.848988		Pyrrolidines	-1.20893	4.26136
Carboximidic acids and derivatives	-0.735598	0.703803		Organooxygen compounds	1.16635	-4.11125
Aspidosperma type|Strychnos type	-0.691319	0.661438		Corynanthe type	-1.06953	3.76996
Chromones	-0.691319	0.661438		Pyrroloquinoline alkaloids	-1.06616	3.7581
Organic phosphines and derivatives	-0.691319	0.661438		Aminoacids	-0.962035	3.39107
Yohimbine-like alkaloids	-0.691319	0.661438		Aspidosperma type|Aspidosperma-Iboga hybrid type (Vinca alkaloids)	-0.962035	3.39107
pteridine alkaloids	-0.691319	0.661438		Branched fatty acids	-0.962035	3.39107
Aspidosperma-Iboga hybrid type (Vinca alkaloids)	-0.627446	0.600325		Flavonoids	-0.919891	3.24252
Aurones	-0.627446	0.600325		Triazines	-0.875182	3.08492
Benzodiazepine alkaloids	-0.627446	0.600325		Pyridines and derivatives	-0.842461	2.96959
Benzothiazines	-0.627446	0.600325		Benzene and substituted derivatives	-0.633178	2.23189
Griseofulvins	-0.627446	0.600325		Aspidosperma type	-0.625512	2.20486
Isoquinolines and derivatives	-0.627446	0.600325		Benzodiazepines	-0.625512	2.20486
Lactams	-0.627446	0.600325		Isoindoles and derivatives	-0.625512	2.20486
Benzopyrans	-0.499596	0.478002		pteridine alkaloids	-0.625512	2.20486
Pyrans	-0.486636	0.465602		Steroids and steroid derivatives	0.607535	-2.1415
Corynanthe type|Simple oxindole alkaloids	-0.356435	0.341028		Organic phosphoric acids and derivatives	0.530821	-1.87109
Neoflavonoids	-0.356435	0.341028		Glycerophospholipids	-0.516012	1.81889
Pyrimidine nucleos(t)ides	-0.356435	0.341028		Keto acids and derivatives	-0.516012	1.81889
Lactones	-0.326587	0.312471		Lactones	0.495782	-1.74758
Fusicoccane diterpenoids	-0.30694	0.293673		Pyrrolizidine alkaloids	-0.469885	1.65629
Terpenoid alkaloids	-0.158602	0.151746		Macrolide lactones	0.465562	-1.64106
Azoles	-0.121465	0.116214		Isoflavonoids	0.445955	-1.57194
Isoquinoline alkaloids|Tetrahydroisoquinoline alkaloids	-0.112148	0.107301		Benzopyrans	0.424092	-1.49488
Pyridine alkaloids	-0.112148	0.107301		Simple coumarins	0.35482	-1.2507
Simple coumarins	-0.0494661	0.047328		Lupin alkaloids	0.346269	-1.22056
Pyrrolidines	-0.0114758	0.0109798		Diazines	0.299878	-1.05704
Anthracenes	0.045165	-0.0432128		Hydroxy acids and derivatives	0.299878	-1.05704
Azaphilones	0.045165	-0.0432128		Piperidines	0.273213	-0.963048
Quinolines and derivatives	0.0829902	-0.0794031		Fusicoccane diterpenoids	0.268219	-0.945443
Ansa peptide alkaloids	0.110631	-0.105849		Norlabdane diterpenoids	0.268219	-0.945443
Coumarins and derivatives	0.211843	-0.202686		Aurones|Neoflavonoids	0.2568	-0.905193
Glycerolipids	0.305134	-0.291945		Glycerolipids	0.2568	-0.905193
Isoquinoline alkaloids|Morphinan alkaloids	0.315744	-0.302096		Terpenoid alkaloids	0.2568	-0.905193
Pyrrolizidine alkaloids	0.315744	-0.302096		Diarylheptanoids	0.244849	-0.863068
Indoles and derivatives	0.382983	-0.366429		N-acyl amines	0.244849	-0.863068
Benzazepines	0.394862	-0.377795		Piperidine alkaloids	0.244409	-0.861515
Dihydrofurans	0.394862	-0.377795		Dioxanes	-0.236898	0.835042
Pyrimidine nucleosides	0.472887	-0.452448		Imidazopyrimidines	0.232285	-0.818778
Imidazopyrimidines	0.683921	-0.654359		Carboline alkaloids	0.204856	-0.722094
Diazines	0.746992	-0.714704		Phenol ethers	0.204856	-0.722094
Amarylidaceae alkaloids	0.755192	-0.72255		Purine nucleos(t)ides	0.204856	-0.722094
Aspidosperma type|Corynanthe type	0.755192	-0.72255		Isoquinoline alkaloids|Morphinan alkaloids	0.18966	-0.668529
Aspidosperma type|Corynanthe type|Strychnos type	0.755192	-0.72255		Pyrimidine nucleos(t)ides	0.18966	-0.668529
Benzofurans	0.755192	-0.72255		Quinolizidine alkaloids	0.18966	-0.668529
Branched fatty acids	0.755192	-0.72255		Phenols	-0.179609	0.633102
Corynanthe type|Simple indole alkaloids	0.755192	-0.72255		Ansa peptide alkaloids	0.173135	-0.610281
Depsides	0.755192	-0.72255		Aspidosperma-Iboga hybrid type (Vinca alkaloids)	0.173135	-0.610281
Depsidones	0.755192	-0.72255		Aurones	0.173135	-0.610281
Furanoid lignans	0.755192	-0.72255		Benzodiazepine alkaloids	0.173135	-0.610281
Furofuranoid lignans	0.755192	-0.72255		Benzothiazines	0.173135	-0.610281
Isoindole alkaloids	0.755192	-0.72255		Corynanthe type|Simple oxindole alkaloids	0.173135	-0.610281
Monomeric stilbenes	0.755192	-0.72255		Griseofulvins	0.173135	-0.610281
Naphthopyrans	0.755192	-0.72255		Iboga type	0.173135	-0.610281
Peptidomimetics	0.755192	-0.72255		Indanes	0.173135	-0.610281
Pyrazolopyrimidines	0.755192	-0.72255		Isocoumarans	0.173135	-0.610281
Quinolizidine alkaloids	0.755192	-0.72255		Isoquinoline alkaloids|Tetrahydroisoquinoline alkaloids	0.173135	-0.610281
Stemona alkaloids	0.755192	-0.72255		Isoquinolines and derivatives	0.173135	-0.610281
Tetrapyrroles and derivatives	0.755192	-0.72255		Neoflavonoids	0.173135	-0.610281
Piperidine alkaloids	0.80761	-0.772703		Thioethers	0.173135	-0.610281
Glycerophospholipids	0.819065	-0.783662		Azoles	-0.167715	0.591179
Hydroxy acids and derivatives	0.851001	-0.814218		Coumarins and derivatives	-0.167715	0.591179
Keto acids and derivatives	0.851001	-0.814218		Anthracenes	0.154856	-0.545852
Prenol lipids	0.873733	-0.835967		Benzazepines	0.154856	-0.545852
Iboga type	0.90459	-0.865491		Dihydrofurans	0.154856	-0.545852
N-acyl amines	0.945775	-0.904895		Lactams	0.154856	-0.545852
Pyridines and derivatives	1.00875	-0.965152		Oxazinanes	0.154856	-0.545852
Aspidosperma type	1.068	-1.02184		Pyridine alkaloids	0.154856	-0.545852
Carboline alkaloids	1.068	-1.02184		Pyrans	-0.148506	0.523467
Isocoumarins	1.068	-1.02184		Benzothiazepines	0.13411	-0.472722
Norkaurane diterpenoids	1.068	-1.02184		Organic carbonic acids and derivatives	0.13411	-0.472722
Oxazinanes	1.068	-1.02184		Quinazoline alkaloids	0.13411	-0.472722
Picrotoxane sesquiterpenoids	1.068	-1.02184		Cinnamic acids and derivatives	0.129204	-0.45543
Purine nucleosides	1.068	-1.02184		Kavalactones and derivatives	0.1095	-0.385976
Strychnos type	1.068	-1.02184		Organic thiophosphoric acids and derivatives	0.1095	-0.385976
Phenol ethers	1.11812	-1.06979		Prenol lipids	-0.100088	0.352799
Isoflavonoids	1.13956	-1.0903		Linear 1,3-diarylpropanoids	-0.0838577	0.29559
Thioethers	1.19627	-1.14456		Aflatoxins|Methyl xanthones	0.0774282	-0.272926
Triazines	1.19627	-1.14456		Aporphine alkaloids|Isoquinoline alkaloids	0.0774282	-0.272926
Lupin alkaloids	1.30069	-1.24447		Aryl halides	0.0774282	-0.272926
Isocoumarans	1.30124	-1.24499		Azaphilones	0.0774282	-0.272926
Benzimidazoles	1.30803	-1.25149		Benzimidazoles	0.0774282	-0.272926
Diazinanes	1.30803	-1.25149		Benzophenanthridine alkaloids	0.0774282	-0.272926
Imidazole alkaloids	1.30803	-1.25149		Diazinanes	0.0774282	-0.272926
Purine nucleos(t)ides	1.30803	-1.25149		Dipeptides	0.0774282	-0.272926
Corynanthe type	1.49126	-1.4268		Epoxides	0.0774282	-0.272926
Organonitrogen compounds	1.506	-1.4409		Isocoumarins	0.0774282	-0.272926
Linear 1,3-diarylpropanoids	1.51038	-1.4451		Isoquinoline alkaloids	0.0774282	-0.272926
Norlabdane diterpenoids	1.57426	-1.50621		Phenylethylamines	0.0774282	-0.272926
Indanes	1.62459	-1.55437		Purine alkaloids	0.0774282	-0.272926
Phenylalanine-derived alkaloids	1.84983	-1.76988		Quinolizidines	0.0774282	-0.272926
Dioxanes	1.9205	-1.83749		Diazanaphthalenes	0.0704942	-0.248484
Diazanaphthalenes	1.98003	-1.89445		Indoles and derivatives	0.0466575	-0.164463
Phenols	2.35591	-2.25408		Quinolines and derivatives	0.0356135	-0.125534
Carboxylic acids and derivatives	2.5492	-2.43901
Steroids and steroid derivatives	2.68765	-2.57148
Benzene and substituted derivatives	2.79927	-2.67828
Cinnamic acids and derivatives	2.82567	-2.70353
Flavonoids	3.02796	-2.89708
